# Supplementary material for: An adapted MS2-MCP system to visualize endogenous cytoplasmic mRNA with live imaging in Caenorhabditis elegans
Source: PLoS Biol. 2024 Mar 1;22(3):e3002526. doi: 10.1371/journal.pbio.3002526 (PMC10936773; doi:10.1371/journal.pbio.3002526)
Supplement: S1 Table — List of names and respective genotypes of the C. elegans strains and transgenic lines used in this study. (XLSX) [file pbio.3002526.s001.xlsx]

## Sheet: Strains
Strain name	Genotype	Reference
N2	wild-type	Brenner, 1974 (CGC) [1]
SM1910	smg-2(e2008)	Domeier et al., 2000 [2]
EG6699	ttTi5605 II; unc-119(ed3) III; oxEx1578	Frøkjær-Jensen et al., 2008 [3]
SM2734	pxSi24[hsp-16.48p::3xFLAG::2xMCP::2xmCherry::tbb-2 3’UTR, unc-119(+)] II; unc-119(ed9) III	This study
GOU2936	spc-1(cas815[spc-1::GFP]) X	Jia et al., 2019 [4]
SM2815	spc-1(px126[spc-1::GFP::MS2_v1]) X	This study
SM2817	spc-1(px128[spc-1::GFP::MS2_v2]) X	This study
ML2615	dlg-1(mc103[dlg-1::GFP]) X	CGC
SM4496	dlg-1(px139[dlg-1::GFP::MS2_v1]) X	This study
SM2801	dlg-1(px118[dlg-1::GFP::MS2_v2]) X	This study
SM2856	smg-2(e2008) I; spc-1(cas815[spc-1::GFP]) X	This study
SM2852	smg-2(e2008) I; spc-1(px126[spc-1::GFP::MS2_v1]) X	This study
SM2841	smg-2(e2008) I; spc-1(px128[spc-1::GFP::MS2_v2]) X	This study
SM2669	smg-2(e2008) I; dlg-1(mc103[dlg-1::GFP]) X	This study
SM4497	smg-2(e2008) I; dlg-1(px139[dlg-1::GFP::MS2_v1]) X	This study
SM2807	smg-2(e2008) I; dlg-1(px118[dlg-1::GFP::MS2_v2]) X	This study
SM2857	smg-2(e2008) I; pxSi24[hsp::MCP::mCherry, unc-119(+)] II; spc-1(px126[spc-1::GFP::MS2_v1]) X	This study
SM4527	pxSi24[hsp::MCP::mCherry, unc-119(+)] II; dlg-1(px139[dlg-1::GFP::MS2_v1]) X	This study
SM2803	pxSi24[hsp::MCP::mCherry, unc-119(+)] II; dlg-1(px118[dlg-1::GFP::MS2_v2]) X	This study
SM4498	smg-2(e2008) I; pxSi24[hsp::MCP::mCherry, unc-119(+)] II; dlg-1(px139[dlg-1::GFP::MS2_v1]) X	This study
SM2805	smg-2(e2008) I; pxSi24[hsp::MCP::mCherry, unc-119(+)] II; dlg-1(px118[dlg-1::GFP::MS2_v2]) X	This study

## Sheet: Reference
1	Brenner S. THE GENETICS OF CAENORHABDZTZS ELEGANS. Available from: https://academic.oup.com/genetics/article/77/1/71/5991065
2	Domeier ME, Morse DP, Knight SW,Portereiko M, Bass BL, Mango SE. A Link Between RNA Interference and Nonsense-Mediated Decay in Caenorhabditis elegans. Vol. 3, Annu. Rev. Cell Dev. Biol. 1997. Available from: https://www.science.org
3	Frøkjær-Jensen C, Wayne Davis M, Hopkins CE, Newman BJ, Thummel JM, Olesen SP, et al. Single-copy insertion of transgenes in Caenorhabditis elegans. Nat Genet. 2008 Nov;40(11):1375–83.
4	Jia R, Li D, Li M, Chai Y, Liu Y, Xie Z, et al. Spectrin-based membrane skeleton supports ciliogenesis. PLoS Biol. 2019 Jul 1;17(7).
