# Supplementary material for: An adapted MS2-MCP system to visualize endogenous cytoplasmic mRNA with live imaging in Caenorhabditis elegans
Source: PLoS Biol. 2024 Mar 1;22(3):e3002526. doi: 10.1371/journal.pbio.3002526 (PMC10936773; doi:10.1371/journal.pbio.3002526)
Supplement: S2 Table — List of oligos and crRNAs used in this study to generate and verify MS2 sequence insertion in CRISPR lines. (XLSX) [file pbio.3002526.s002.xlsx]

## Sheet: Oligos
Name	Sequence	Purpose
oCT3.377	TGAAGAACGAGCAGTAAATcgAT	MS2	amplification
oCT3.378	gaggtggtctggatcctgtacg
oCT3.449	aaactattcattattttatgaatggatttctcttcctttccgaataaagtcctgccatttTGAAGAACGAGCAGTAAATcgAT	spc-1_MS2v1
oCT3.450	agcgtacaaattatacttttccttttgcatttaaaacgttatctgggagtattaataaacgaggtggtctggatcctgtacg
oCT3.469	aaagtcctgccatttcatgtaatgtccctaaacaaaaacactgatttctttattccattcTGAAGAACGAGCAGTAAATcgAT	spc-1_MS2v2
oCT3.470	tttgggtggagtacaaaatgaaaagcacatcaaaacaaaacatgaccgattttctgactggaggtggtctggatcctgtacg
oCT3.473	gtcatttgctttatcctgtttccatccccatctttatttgtattttgtttagtaccccttTGAAGAACGAGCAGTAAATcgAT	dlg-1_MS2v1
oCT3.474	gtagtagagtttcttgaattgagaacttggaaaggtcatgtaaattaatgcataataggggaggtggtctggatcctgtacg
oCT3.388	tttgtctccgaatattttactacgatagtttgtactgcctgttttctctacagcccatttTGAAGAACGAGCAGTAAATcgAT	dlg-1_MS2v2
oCT3.389	aggaaggaaagctggggcggattataaaatgcaagtatttgtaaggtgaatttcaagatagaggtggtctggatcctgtacg
oCT3.471	tcgccaattgtcatatgattt	spc-1_MS2	validation
oCT3.460	agcaatgattttgggtggag
oCT3.358	cgccgtgttgtgatacttttt	dlg-1_MS2
oCT3.359	aacgattcaccgttttctgg

## Sheet: crRNA
Name	Sequence
spc-1_MS2v1	tgggagtattaataaactgt
spc-1_MS2v2	gaccgattttctgactggaa
dlg-1_MS2v1	attaatgcataatagggaag
dlg-1_MS2v2	aggtgaatttcaagataaaa
