# Supplementary material for: An adapted MS2-MCP system to visualize endogenous cytoplasmic mRNA with live imaging in Caenorhabditis elegans
Source: PLoS Biol. 2024 Mar 1;22(3):e3002526. doi: 10.1371/journal.pbio.3002526 (PMC10936773; doi:10.1371/journal.pbio.3002526)
Supplement: S3 Table — List of smFISH probes used to detect spc-1 and dlg-1 mature RNAs, and dlg-1 nascent transcript (intron probes). (XLSX) [file pbio.3002526.s003.xlsx]

## Sheet: spc-1
Name	Sequence
spc-1_Flp-Z_1	ACTCTTGCAGAGTTACGTAACCATCTCTGTCCAGCTTCTAGCATCCATGCCCTATAAG
spc-1_Flp-Z_2	ACTCACGAAGGGCTTCTTCCGATACTCCCAGCTTCTAGCATCCATGCCCTATAAG
spc-1_Flp-Z_3	CCAATGTACCTCCAGCTTCCATCATCCCAGCTTCTAGCATCCATGCCCTATAAG
spc-1_Flp-Z_4	CTCAGCGTTCTCGAACCATGAGTTGAAAGTGGCCAGCTTCTAGCATCCATGCCCTATAAG
spc-1_Flp-Z_5	AGACGAGCACGGAGTTGGTCGCATCTCCCAGCTTCTAGCATCCATGCCCTATAAG
spc-1_Flp-Z_6	AGCTTTGCTCAAGATCCTCCATACGCCCAGCTTCTAGCATCCATGCCCTATAAG
spc-1_Flp-Z_7	GATCGTTCTCGAGAAGAGAATCAGCTTGCTCCCAGCTTCTAGCATCCATGCCCTATAAG
spc-1_Flp-Z_8	AAGAAGGTCCCATTGGTCGTTGAGAGCCTTCCAGCTTCTAGCATCCATGCCCTATAAG
spc-1_Flp-Z_9	CAATCTGGAACTTCTCAGTCATCCAGTTCTCCAGCTTCTAGCATCCATGCCCTATAAG
spc-1_Flp-Z_10	TGTTTCTTGATCAAAGACTCAACATTGTCTCCCCAGCTTCTAGCATCCATGCCCTATAAG
spc-1_Flp-Z_11	CATCGTTGGCAAGTTCTTGACTGCTGACAACCAGCTTCTAGCATCCATGCCCTATAAG
spc-1_Flp-Z_12	CCTGGATCCAATCACGAGTCTCGTCGACCAGCTTCTAGCATCCATGCCCTATAAG
spc-1_Flp-Z_13	TAGACTTGATCCATTCAGCCAAGTCGTTGGCCAGCTTCTAGCATCCATGCCCTATAAG
spc-1_Flp-Z_14	CAGTCTCTGTTGCTAGCATTGAGAAGAGTGAGCCAGCTTCTAGCATCCATGCCCTATAAG
spc-1_Flp-Z_15	ATTGGTGGGCTTGGAGTGAGTCATCAAGATCCCAGCTTCTAGCATCCATGCCCTATAAG
spc-1_Flp-Z_16	GGTTGGCAATCTCAGCGATCAGAGCCTCCAGCTTCTAGCATCCATGCCCTATAAG
spc-1_Flp-Z_17	GCAACTTGTCCTTCAAGCTCCGACAACCCAGCTTCTAGCATCCATGCCCTATAAG
spc-1_Flp-Z_18	GTCTCTCGGCAACATCATCAGCAGCGCCAGCTTCTAGCATCCATGCCCTATAAG
spc-1_Flp-Z_19	AGAGAAGACTTCTCGTGGTCAAGTTTCTCGAGCCAGCTTCTAGCATCCATGCCCTATAAG
spc-1_Flp-Z_20	TGTCTCCAATCCAGCTAATCAAGTCACGGCCAGCTTCTAGCATCCATGCCCTATAAG
spc-1_Flp-Z_21	TGAAGAGCTTGAACATTATTGAGGTCTCTTCCCCAGCTTCTAGCATCCATGCCCTATAAG
spc-1_Flp-Z_22	TTACGCTGAAGTATCTCAACGTGTTCGAGATCCCAGCTTCTAGCATCCATGCCCTATAAG
spc-1_Flp-Z_23	AGCTTGAACCTCAGCTTCGAACGCTTCCCAGCTTCTAGCATCCATGCCCTATAAG
spc-1_Flp-Z_24	TCTGGTGGAGCATGAGTGTCATTCGAATCACCAGCTTCTAGCATCCATGCCCTATAAG

## Sheet: dlg-1
Name	Sequence
dlg-1_Flp-Z_1	AAACGGGATTTCCAGCGTTTCTCAATGCTTCCAGCTTCTAGCATCCATGCCCTATAAG
dlg-1_Flp-Z_2	ATTGTCTTCTCCGCCAACAATGTTGAATCCCCAGCTTCTAGCATCCATGCCCTATAAG
dlg-1_Flp-Z_3	TAGTCTTGAACGGAGCTAGGTCTGAGAATTGGCCAGCTTCTAGCATCCATGCCCTATAAG
dlg-1_Flp-Z_4	TTGAGAACATTGACCGCATTTTCATGAGTCGTCCAGCTTCTAGCATCCATGCCCTATAAG
dlg-1_Flp-Z_5	TCCTCAATGATTTTCGTCACATAGATATCGGTCCAGCTTCTAGCATCCATGCCCTATAAG
dlg-1_Flp-Z_6	GGAGTGACTCCTGATCTGAGGTAAGAAGTCGCCAGCTTCTAGCATCCATGCCCTATAAG
dlg-1_Flp-Z_7	ACCTCATGCTTCACATTTTCACAGTTTGTATCCAGCTTCTAGCATCCATGCCCTATAAG
dlg-1_Flp-Z_8	ATCAGCAAGTGCGGCACCTCCTTCAACCAGCTTCTAGCATCCATGCCCTATAAG
dlg-1_Flp-Z_9	TGGTGACATAGATAGAAGTATCTCCGTCTTCTCCAGCTTCTAGCATCCATGCCCTATAAG
dlg-1_Flp-Z_10	TGGTTGGTCCATACCTCCAGTAATCGAGAACCAGCTTCTAGCATCCATGCCCTATAAG
dlg-1_Flp-Z_11	TATTCTCAAGCTCCCATTTACGACCATGACCAGCTTCTAGCATCCATGCCCTATAAG
dlg-1_Flp-Z_12	AAAGGTTGTAGTTCGACGTGGAAGTCGTCGCACCAGCTTCTAGCATCCATGCCCTATAAG
dlg-1_Flp-Z_13	TCGAGTCGCTCAATCACACGCCTTACTCCAGCTTCTAGCATCCATGCCCTATAAG
dlg-1_Flp-Z_14	TGTCGAGCAACGAATGCATCAGGTTTGATTTGCCAGCTTCTAGCATCCATGCCCTATAAG
dlg-1_Flp-Z_15	TGATACTCTTGTGGTCTGTACTGAAGAGTGAGCCAGCTTCTAGCATCCATGCCCTATAAG
dlg-1_Flp-Z_16	GCTGCTTCCTTATGGGTTGCATTTCTCCCAGCTTCTAGCATCCATGCCCTATAAG
dlg-1_Flp-Z_17	GTCCATTTTGGCCCTTTACAAGTTGTACTGGCCAGCTTCTAGCATCCATGCCCTATAAG
dlg-1_Flp-Z_18	GTGAACTGTAGCTGGTGTTCAGTGGTCCTCCAGCTTCTAGCATCCATGCCCTATAAG
dlg-1_Flp-Z_19	TAGTTGGCATGAATTGTTGGCTCGCCGAGCCAGCTTCTAGCATCCATGCCCTATAAG
dlg-1_Flp-Z_20	TCTTAATCTTCCGTCTAATTCAGCTGCTCCCAGCTTCTAGCATCCATGCCCTATAAG
dlg-1_Flp-Z_21	CTCCTTTAACGTGCTCGTTTCCTTGACCCCAGCTTCTAGCATCCATGCCCTATAAG
dlg-1_Flp-Z_22	ATGATCCGTGATGAACTGGTGGTGGCGGCCAGCTTCTAGCATCCATGCCCTATAAG
dlg-1_Flp-Z_23	CGTTTCCGGAGCTTTTCAATGCGTTGACTGCCAGCTTCTAGCATCCATGCCCTATAAG
dlg-1_Flp-Z_24	CAAGGCCGGTGTGACCTTTCTCCAAGACCCAGCTTCTAGCATCCATGCCCTATAAG

## Sheet: dlg-1_intr
Name	Sequence
dlg-1_intron_Flp-Y_1	AACAAGTCTAGGTTGATGACTCATTTTGCGGCTTACACTCGGACCTCGTCGACATGCATT
dlg-1_intron_Flp-Y_2	ATGTTTGCACATTCAGAGACGCATCCTCTTACACTCGGACCTCGTCGACATGCATT
dlg-1_intron_Flp-Y_3	TCTGGTCATTGTGACATTGAGTTTAACGACCATTACACTCGGACCTCGTCGACATGCATT
dlg-1_intron_Flp-Y_4	CGCTTTATGCGCTTCTGAAAATACAGTTTCATTTACACTCGGACCTCGTCGACATGCATT
dlg-1_intron_Flp-Y_5	GACTCCTGGTTGGACTGTCGGACACGTTTACACTCGGACCTCGTCGACATGCATT
dlg-1_intron_Flp-Y_6	CCTCTTTCTTTTTGCCTTCTATTCCTCCTTACACTCGGACCTCGTCGACATGCATT
dlg-1_intron_Flp-Y_7	CTGCGTCTTCTTCGCCTTCTTATACAAATATTACACTCGGACCTCGTCGACATGCATT
dlg-1_intron_Flp-Y_8	GGCGGGGAGGAGGAGGAGGCTCCGAGTTACACTCGGACCTCGTCGACATGCATT
dlg-1_intron_Flp-Y_9	GAGGCGGGGTGGCCGTATTTGGCAGTTTTACACTCGGACCTCGTCGACATGCATT
dlg-1_intron_Flp-Y_10	AATTGTTGTAGGATTATGCACATCCCAAGTCGTTACACTCGGACCTCGTCGACATGCATT
dlg-1_intron_Flp-Y_11	CCGGCAAATAACGATGAGTCACCCTGCTTACACTCGGACCTCGTCGACATGCATT
dlg-1_intron_Flp-Y_12	GCAATCTCCCTCGTTTTCCCTCCTTTTTACACTCGGACCTCGTCGACATGCATT
dlg-1_intron_Flp-Y_13	CATCATGCGCGCCAGAAAGCATTCACTTACACTCGGACCTCGTCGACATGCATT
dlg-1_intron_Flp-Y_14	GAAATGTGTAAGTGTCAACACCACAATACCTCTTACACTCGGACCTCGTCGACATGCATT
dlg-1_intron_Flp-Y_15	TGATAAGAAGACTGTTGAGATGCGATCATCGCTTACACTCGGACCTCGTCGACATGCATT
dlg-1_intron_Flp-Y_16	TGAAGTCATAAGAAGGCAGGGAAAGGGGGAGCTTACACTCGGACCTCGTCGACATGCATT
dlg-1_intron_Flp-Y_17	ACGCAAGAATGTACATAAGTTGGTGTGTTGCCTTACACTCGGACCTCGTCGACATGCATT
dlg-1_intron_Flp-Y_18	ACAAAAAAGGTTATCATGCGCTTTCTTTCCCATTACACTCGGACCTCGTCGACATGCATT
dlg-1_intron_Flp-Y_19	CCCCTTTCCCTTCGGAATGTACAAGACTTTACACTCGGACCTCGTCGACATGCATT
dlg-1_intron_Flp-Y_20	ACACACCATCACAAACAGATTGTTTTCTCTTTTTACACTCGGACCTCGTCGACATGCATT
dlg-1_intron_Flp-Y_21	CCCCGGAAAGATGTCTCCGATGAATAAAGGGTTACACTCGGACCTCGTCGACATGCATT
