# Supplementary material for: An adapted MS2-MCP system to visualize endogenous cytoplasmic mRNA with live imaging in Caenorhabditis elegans
Source: PLoS Biol. 2024 Mar 1;22(3):e3002526. doi: 10.1371/journal.pbio.3002526 (PMC10936773; doi:10.1371/journal.pbio.3002526)
Supplement: S4 Table — List of quantitation of signal intensities, transcript count, and developmental stages in the different figures. (XLSX) [file pbio.3002526.s004.xlsx]

## Sheet: Fig.1E-F
strain	intensity
spcendo	19894.9
spcendo	20176.4
spcendo	16109.1
spcendo	18636.8
spcendo	18202.3
spcendo	17719.6
spcendo	16533
spcendo	17833.5
spcendo	18549.1
spcendo	19474
spcendo	16209.4
spcendo	17359.7
spcendo	20864.7
spcendo	16682.5
spcendo	18038.6
spcendo	15993.5
spcendo	16849.2
spcendo	16013.1
spcendo	15475.5
spcendo	15277.6
spcendo	14636.5
spcendo	16638.6
spcendo	17710.8
spcendo	16474.3
spcendo	16668.7
spcendo	18565.5
spcv1	6236.47
spcv1	4892.27
spcv1	4562.76
spcv1	4877.69
spcv1	4522.61
spcv1	4609.29
spcv1	4376.13
spcv1	4145.22
spcv1	4508.68
spcv1	3957.18
spcv1	4374.03
spcv1	4138.7
spcv1	4374.81
spcv1	4869.34
spcv1	4323.37
spcv1	4335.62
spcv1	4255.47
spcv1	3783.01
spcv1	4562.02
spcv1	4700.24
spcv1	4655.59
spcv1	5597.1
spcv1	4967.77
spcv1	3539.5
spcv1	4416.34
spcv1	4058.23
spcv1	4622.62
spcv1	3754.53
spcv1	4127.78
spcv1	4685.92
spcv2	17185.6
spcv2	18170.1
spcv2	20642
spcv2	16626.3
spcv2	17880.7
spcv2	19096.3
spcv2	19637.1
spcv2	16808
spcv2	21676.5
dlgendo	1848.29
dlgendo	1810.66
dlgendo	2128.93
dlgendo	1157.01
dlgendo	1752.34
dlgendo	2136.63
dlgendo	2363.21
dlgendo	1913.16
dlgendo	2203.69
dlgendo	1603.13
dlgendo	2133.28
dlgendo	4413.35
dlgendo	2487.07
dlgendo	3478.83
dlgendo	2933.85
dlgendo	2813.66
dlgendo	2579.44
dlgendo	2357.95
dlgendo	2098.44
dlgendo	2650.57
dlgendo	1993.74
dlgv1	914.345
dlgv1	984.015
dlgv1	1103.39
dlgv1	1306.17
dlgv1	1426.77
dlgv1	1472.6
dlgv1	1225.16
dlgv1	1076.69
dlgv1	1161.08
dlgv1	1067.81
dlgv1	1010.71
dlgv1	1356.51
dlgv1	1194.54
dlgv1	1309.97
dlgv1	1333
dlgv1	1488.16
dlgv1	1607.21
dlgv1	1637
dlgv1	1698.41
dlgv1	686.901
dlgv1	1017.15
dlgv1	1092.07
dlgv1	1379.46
dlgv1	1138.54
dlgv1	1292.43
dlgv2	2358.18
dlgv2	1793.76
dlgv2	2525.86
dlgv2	2239.3
dlgv2	2177.76
dlgv2	1779.96
dlgv2	1986.37
dlgv2	1713.09
dlgv2	1776.59
dlgv2	2036.26
dlgv2	1871.48
dlgv2	2336.97
dlgv2	1592.13
dlgv2	1192.5
dlgv2	2310.69
dlgv2	2112.16
dlgv2	2866.25
dlgv2	1965.09
dlgv2	2154.21
dlgv2	2993.61
dlgv2	1985.01

## Sheet: Fig.2B
All			No_outliers
UTR	Length		UTR	Length
UTR_length	0		UTR_length	10
UTR_length	0		UTR_length	10
UTR_length	0		UTR_length	10
UTR_length	0		UTR_length	10
UTR_length	0		UTR_length	10
UTR_length	0		UTR_length	10
UTR_length	0		UTR_length	10
UTR_length	0		UTR_length	10
UTR_length	0		UTR_length	10
UTR_length	0		UTR_length	10
UTR_length	0		UTR_length	10
UTR_length	0		UTR_length	10
UTR_length	0		UTR_length	10
UTR_length	0		UTR_length	10
UTR_length	0		UTR_length	10
UTR_length	0		UTR_length	10
UTR_length	0		UTR_length	10
UTR_length	0		UTR_length	10
UTR_length	0		UTR_length	10
UTR_length	0		UTR_length	10
UTR_length	0		UTR_length	10
UTR_length	0		UTR_length	10
UTR_length	0		UTR_length	10
UTR_length	0		UTR_length	10
UTR_length	0		UTR_length	10
UTR_length	0		UTR_length	10
UTR_length	0		UTR_length	10
UTR_length	0		UTR_length	10
UTR_length	0		UTR_length	10
UTR_length	0		UTR_length	10
UTR_length	0		UTR_length	10
UTR_length	0		UTR_length	10
UTR_length	0		UTR_length	10
UTR_length	0		UTR_length	10
UTR_length	0		UTR_length	10
UTR_length	1		UTR_length	10
UTR_length	1		UTR_length	11
UTR_length	1		UTR_length	11
UTR_length	1		UTR_length	11
UTR_length	1		UTR_length	11
UTR_length	1		UTR_length	11
UTR_length	1		UTR_length	11
UTR_length	1		UTR_length	11
UTR_length	1		UTR_length	11
UTR_length	1		UTR_length	11
UTR_length	1		UTR_length	11
UTR_length	1		UTR_length	11
UTR_length	1		UTR_length	11
UTR_length	1		UTR_length	11
UTR_length	1		UTR_length	11
UTR_length	1		UTR_length	11
UTR_length	1		UTR_length	11
UTR_length	1		UTR_length	11
UTR_length	1		UTR_length	11
UTR_length	1		UTR_length	11
UTR_length	1		UTR_length	11
UTR_length	1		UTR_length	11
UTR_length	1		UTR_length	11
UTR_length	1		UTR_length	11
UTR_length	1		UTR_length	11
UTR_length	1		UTR_length	11
UTR_length	1		UTR_length	11
UTR_length	1		UTR_length	11
UTR_length	2		UTR_length	11
UTR_length	2		UTR_length	11
UTR_length	2		UTR_length	11
UTR_length	2		UTR_length	11
UTR_length	2		UTR_length	11
UTR_length	2		UTR_length	11
UTR_length	2		UTR_length	11
UTR_length	2		UTR_length	11
UTR_length	2		UTR_length	11
UTR_length	2		UTR_length	11
UTR_length	2		UTR_length	12
UTR_length	2		UTR_length	12
UTR_length	2		UTR_length	12
UTR_length	2		UTR_length	12
UTR_length	2		UTR_length	12
UTR_length	2		UTR_length	12
UTR_length	2		UTR_length	12
UTR_length	2		UTR_length	12
UTR_length	2		UTR_length	12
UTR_length	2		UTR_length	12
UTR_length	2		UTR_length	12
UTR_length	2		UTR_length	12
UTR_length	2		UTR_length	12
UTR_length	2		UTR_length	12
UTR_length	2		UTR_length	12
UTR_length	2		UTR_length	12
UTR_length	2		UTR_length	12
UTR_length	2		UTR_length	12
UTR_length	2		UTR_length	12
UTR_length	2		UTR_length	12
UTR_length	2		UTR_length	12
UTR_length	2		UTR_length	12
UTR_length	2		UTR_length	12
UTR_length	2		UTR_length	12
UTR_length	2		UTR_length	12
UTR_length	3		UTR_length	12
UTR_length	3		UTR_length	12
UTR_length	3		UTR_length	12
UTR_length	3		UTR_length	12
UTR_length	3		UTR_length	12
UTR_length	3		UTR_length	12
UTR_length	3		UTR_length	12
UTR_length	3		UTR_length	12
UTR_length	3		UTR_length	12
UTR_length	3		UTR_length	12
UTR_length	3		UTR_length	12
UTR_length	3		UTR_length	12
UTR_length	3		UTR_length	12
UTR_length	3		UTR_length	12
UTR_length	3		UTR_length	12
UTR_length	3		UTR_length	12
UTR_length	3		UTR_length	12
UTR_length	3		UTR_length	13
UTR_length	3		UTR_length	13
UTR_length	3		UTR_length	13
UTR_length	3		UTR_length	13
UTR_length	3		UTR_length	13
UTR_length	3		UTR_length	13
UTR_length	3		UTR_length	13
UTR_length	3		UTR_length	13
UTR_length	3		UTR_length	13
UTR_length	3		UTR_length	13
UTR_length	3		UTR_length	13
UTR_length	4		UTR_length	13
UTR_length	4		UTR_length	13
UTR_length	4		UTR_length	13
UTR_length	4		UTR_length	13
UTR_length	4		UTR_length	13
UTR_length	4		UTR_length	13
UTR_length	4		UTR_length	13
UTR_length	4		UTR_length	13
UTR_length	4		UTR_length	13
UTR_length	4		UTR_length	13
UTR_length	4		UTR_length	13
UTR_length	4		UTR_length	13
UTR_length	4		UTR_length	13
UTR_length	4		UTR_length	13
UTR_length	4		UTR_length	13
UTR_length	4		UTR_length	13
UTR_length	4		UTR_length	13
UTR_length	4		UTR_length	13
UTR_length	4		UTR_length	13
UTR_length	4		UTR_length	13
UTR_length	4		UTR_length	13
UTR_length	4		UTR_length	13
UTR_length	4		UTR_length	13
UTR_length	4		UTR_length	13
UTR_length	4		UTR_length	13
UTR_length	4		UTR_length	13
UTR_length	4		UTR_length	14
UTR_length	4		UTR_length	14
UTR_length	4		UTR_length	14
UTR_length	4		UTR_length	14
UTR_length	4		UTR_length	14
UTR_length	4		UTR_length	14
UTR_length	4		UTR_length	14
UTR_length	4		UTR_length	14
UTR_length	4		UTR_length	14
UTR_length	4		UTR_length	14
UTR_length	4		UTR_length	14
UTR_length	4		UTR_length	14
UTR_length	4		UTR_length	14
UTR_length	4		UTR_length	14
UTR_length	4		UTR_length	14
UTR_length	5		UTR_length	14
UTR_length	5		UTR_length	14
UTR_length	5		UTR_length	14
UTR_length	5		UTR_length	14
UTR_length	5		UTR_length	14
UTR_length	5		UTR_length	14
UTR_length	5		UTR_length	14
UTR_length	5		UTR_length	14
UTR_length	5		UTR_length	14
UTR_length	5		UTR_length	14
UTR_length	5		UTR_length	14
UTR_length	5		UTR_length	14
UTR_length	5		UTR_length	14
UTR_length	5		UTR_length	14
UTR_length	5		UTR_length	14
UTR_length	5		UTR_length	14
UTR_length	5		UTR_length	14
UTR_length	5		UTR_length	14
UTR_length	5		UTR_length	14
UTR_length	5		UTR_length	14
UTR_length	5		UTR_length	14
UTR_length	5		UTR_length	14
UTR_length	5		UTR_length	14
UTR_length	5		UTR_length	14
UTR_length	5		UTR_length	14
UTR_length	5		UTR_length	14
UTR_length	5		UTR_length	14
UTR_length	5		UTR_length	14
UTR_length	5		UTR_length	14
UTR_length	5		UTR_length	14
UTR_length	5		UTR_length	14
UTR_length	5		UTR_length	14
UTR_length	5		UTR_length	15
UTR_length	5		UTR_length	15
UTR_length	5		UTR_length	15
UTR_length	5		UTR_length	15
UTR_length	5		UTR_length	15
UTR_length	5		UTR_length	15
UTR_length	5		UTR_length	15
UTR_length	5		UTR_length	15
UTR_length	5		UTR_length	15
UTR_length	5		UTR_length	15
UTR_length	5		UTR_length	15
UTR_length	5		UTR_length	15
UTR_length	6		UTR_length	15
UTR_length	6		UTR_length	15
UTR_length	6		UTR_length	15
UTR_length	6		UTR_length	15
UTR_length	6		UTR_length	15
UTR_length	6		UTR_length	15
UTR_length	6		UTR_length	15
UTR_length	6		UTR_length	15
UTR_length	6		UTR_length	15
UTR_length	6		UTR_length	15
UTR_length	6		UTR_length	15
UTR_length	6		UTR_length	15
UTR_length	6		UTR_length	15
UTR_length	6		UTR_length	15
UTR_length	6		UTR_length	15
UTR_length	6		UTR_length	15
UTR_length	6		UTR_length	15
UTR_length	6		UTR_length	15
UTR_length	6		UTR_length	15
UTR_length	6		UTR_length	15
UTR_length	6		UTR_length	15
UTR_length	6		UTR_length	15
UTR_length	6		UTR_length	15
UTR_length	6		UTR_length	15
UTR_length	7		UTR_length	15
UTR_length	7		UTR_length	15
UTR_length	7		UTR_length	15
UTR_length	7		UTR_length	15
UTR_length	7		UTR_length	15
UTR_length	7		UTR_length	15
UTR_length	7		UTR_length	15
UTR_length	7		UTR_length	15
UTR_length	7		UTR_length	15
UTR_length	7		UTR_length	15
UTR_length	7		UTR_length	15
UTR_length	7		UTR_length	15
UTR_length	7		UTR_length	15
UTR_length	7		UTR_length	15
UTR_length	7		UTR_length	15
UTR_length	7		UTR_length	15
UTR_length	7		UTR_length	15
UTR_length	7		UTR_length	15
UTR_length	7		UTR_length	15
UTR_length	7		UTR_length	15
UTR_length	7		UTR_length	15
UTR_length	7		UTR_length	15
UTR_length	7		UTR_length	15
UTR_length	7		UTR_length	16
UTR_length	8		UTR_length	16
UTR_length	8		UTR_length	16
UTR_length	8		UTR_length	16
UTR_length	8		UTR_length	16
UTR_length	8		UTR_length	16
UTR_length	8		UTR_length	16
UTR_length	8		UTR_length	16
UTR_length	8		UTR_length	16
UTR_length	8		UTR_length	16
UTR_length	8		UTR_length	16
UTR_length	8		UTR_length	16
UTR_length	8		UTR_length	16
UTR_length	8		UTR_length	16
UTR_length	8		UTR_length	16
UTR_length	8		UTR_length	16
UTR_length	8		UTR_length	16
UTR_length	8		UTR_length	16
UTR_length	8		UTR_length	16
UTR_length	8		UTR_length	16
UTR_length	8		UTR_length	16
UTR_length	8		UTR_length	16
UTR_length	8		UTR_length	16
UTR_length	8		UTR_length	16
UTR_length	8		UTR_length	16
UTR_length	8		UTR_length	16
UTR_length	8		UTR_length	16
UTR_length	8		UTR_length	16
UTR_length	8		UTR_length	16
UTR_length	8		UTR_length	16
UTR_length	8		UTR_length	16
UTR_length	8		UTR_length	16
UTR_length	8		UTR_length	16
UTR_length	8		UTR_length	16
UTR_length	9		UTR_length	16
UTR_length	9		UTR_length	16
UTR_length	9		UTR_length	16
UTR_length	9		UTR_length	16
UTR_length	9		UTR_length	16
UTR_length	9		UTR_length	16
UTR_length	9		UTR_length	17
UTR_length	9		UTR_length	17
UTR_length	9		UTR_length	17
UTR_length	9		UTR_length	17
UTR_length	9		UTR_length	17
UTR_length	9		UTR_length	17
UTR_length	9		UTR_length	17
UTR_length	9		UTR_length	17
UTR_length	9		UTR_length	17
UTR_length	9		UTR_length	17
UTR_length	9		UTR_length	17
UTR_length	9		UTR_length	17
UTR_length	9		UTR_length	17
UTR_length	9		UTR_length	17
UTR_length	9		UTR_length	17
UTR_length	9		UTR_length	17
UTR_length	9		UTR_length	17
UTR_length	9		UTR_length	17
UTR_length	9		UTR_length	17
UTR_length	9		UTR_length	17
UTR_length	9		UTR_length	17
UTR_length	9		UTR_length	17
UTR_length	9		UTR_length	17
UTR_length	9		UTR_length	17
UTR_length	9		UTR_length	17
UTR_length	9		UTR_length	17
UTR_length	9		UTR_length	17
UTR_length	10		UTR_length	17
UTR_length	10		UTR_length	17
UTR_length	10		UTR_length	17
UTR_length	10		UTR_length	17
UTR_length	10		UTR_length	17
UTR_length	10		UTR_length	17
UTR_length	10		UTR_length	17
UTR_length	10		UTR_length	17
UTR_length	10		UTR_length	17
UTR_length	10		UTR_length	17
UTR_length	10		UTR_length	17
UTR_length	10		UTR_length	17
UTR_length	10		UTR_length	17
UTR_length	10		UTR_length	17
UTR_length	10		UTR_length	17
UTR_length	10		UTR_length	17
UTR_length	10		UTR_length	17
UTR_length	10		UTR_length	17
UTR_length	10		UTR_length	17
UTR_length	10		UTR_length	17
UTR_length	10		UTR_length	17
UTR_length	10		UTR_length	17
UTR_length	10		UTR_length	17
UTR_length	10		UTR_length	17
UTR_length	10		UTR_length	17
UTR_length	10		UTR_length	17
UTR_length	10		UTR_length	18
UTR_length	10		UTR_length	18
UTR_length	10		UTR_length	18
UTR_length	10		UTR_length	18
UTR_length	10		UTR_length	18
UTR_length	10		UTR_length	18
UTR_length	10		UTR_length	18
UTR_length	10		UTR_length	18
UTR_length	10		UTR_length	18
UTR_length	10		UTR_length	18
UTR_length	11		UTR_length	18
UTR_length	11		UTR_length	18
UTR_length	11		UTR_length	18
UTR_length	11		UTR_length	18
UTR_length	11		UTR_length	18
UTR_length	11		UTR_length	18
UTR_length	11		UTR_length	18
UTR_length	11		UTR_length	18
UTR_length	11		UTR_length	18
UTR_length	11		UTR_length	18
UTR_length	11		UTR_length	18
UTR_length	11		UTR_length	18
UTR_length	11		UTR_length	18
UTR_length	11		UTR_length	18
UTR_length	11		UTR_length	18
UTR_length	11		UTR_length	18
UTR_length	11		UTR_length	18
UTR_length	11		UTR_length	18
UTR_length	11		UTR_length	18
UTR_length	11		UTR_length	18
UTR_length	11		UTR_length	18
UTR_length	11		UTR_length	18
UTR_length	11		UTR_length	18
UTR_length	11		UTR_length	18
UTR_length	11		UTR_length	18
UTR_length	11		UTR_length	18
UTR_length	11		UTR_length	18
UTR_length	11		UTR_length	18
UTR_length	11		UTR_length	18
UTR_length	11		UTR_length	18
UTR_length	11		UTR_length	18
UTR_length	11		UTR_length	18
UTR_length	11		UTR_length	18
UTR_length	11		UTR_length	18
UTR_length	11		UTR_length	18
UTR_length	11		UTR_length	18
UTR_length	11		UTR_length	18
UTR_length	12		UTR_length	18
UTR_length	12		UTR_length	18
UTR_length	12		UTR_length	18
UTR_length	12		UTR_length	18
UTR_length	12		UTR_length	18
UTR_length	12		UTR_length	18
UTR_length	12		UTR_length	18
UTR_length	12		UTR_length	18
UTR_length	12		UTR_length	18
UTR_length	12		UTR_length	18
UTR_length	12		UTR_length	18
UTR_length	12		UTR_length	18
UTR_length	12		UTR_length	18
UTR_length	12		UTR_length	19
UTR_length	12		UTR_length	19
UTR_length	12		UTR_length	19
UTR_length	12		UTR_length	19
UTR_length	12		UTR_length	19
UTR_length	12		UTR_length	19
UTR_length	12		UTR_length	19
UTR_length	12		UTR_length	19
UTR_length	12		UTR_length	19
UTR_length	12		UTR_length	19
UTR_length	12		UTR_length	19
UTR_length	12		UTR_length	19
UTR_length	12		UTR_length	19
UTR_length	12		UTR_length	19
UTR_length	12		UTR_length	19
UTR_length	12		UTR_length	19
UTR_length	12		UTR_length	19
UTR_length	12		UTR_length	19
UTR_length	12		UTR_length	19
UTR_length	12		UTR_length	19
UTR_length	12		UTR_length	19
UTR_length	12		UTR_length	19
UTR_length	12		UTR_length	19
UTR_length	12		UTR_length	19
UTR_length	12		UTR_length	19
UTR_length	12		UTR_length	19
UTR_length	12		UTR_length	19
UTR_length	12		UTR_length	19
UTR_length	12		UTR_length	19
UTR_length	13		UTR_length	19
UTR_length	13		UTR_length	19
UTR_length	13		UTR_length	19
UTR_length	13		UTR_length	19
UTR_length	13		UTR_length	19
UTR_length	13		UTR_length	19
UTR_length	13		UTR_length	19
UTR_length	13		UTR_length	19
UTR_length	13		UTR_length	19
UTR_length	13		UTR_length	19
UTR_length	13		UTR_length	19
UTR_length	13		UTR_length	19
UTR_length	13		UTR_length	19
UTR_length	13		UTR_length	19
UTR_length	13		UTR_length	19
UTR_length	13		UTR_length	19
UTR_length	13		UTR_length	19
UTR_length	13		UTR_length	19
UTR_length	13		UTR_length	19
UTR_length	13		UTR_length	19
UTR_length	13		UTR_length	19
UTR_length	13		UTR_length	20
UTR_length	13		UTR_length	20
UTR_length	13		UTR_length	20
UTR_length	13		UTR_length	20
UTR_length	13		UTR_length	20
UTR_length	13		UTR_length	20
UTR_length	13		UTR_length	20
UTR_length	13		UTR_length	20
UTR_length	13		UTR_length	20
UTR_length	13		UTR_length	20
UTR_length	13		UTR_length	20
UTR_length	13		UTR_length	20
UTR_length	13		UTR_length	20
UTR_length	13		UTR_length	20
UTR_length	13		UTR_length	20
UTR_length	13		UTR_length	20
UTR_length	14		UTR_length	20
UTR_length	14		UTR_length	20
UTR_length	14		UTR_length	20
UTR_length	14		UTR_length	20
UTR_length	14		UTR_length	20
UTR_length	14		UTR_length	20
UTR_length	14		UTR_length	20
UTR_length	14		UTR_length	20
UTR_length	14		UTR_length	20
UTR_length	14		UTR_length	20
UTR_length	14		UTR_length	20
UTR_length	14		UTR_length	20
UTR_length	14		UTR_length	20
UTR_length	14		UTR_length	20
UTR_length	14		UTR_length	20
UTR_length	14		UTR_length	20
UTR_length	14		UTR_length	20
UTR_length	14		UTR_length	20
UTR_length	14		UTR_length	20
UTR_length	14		UTR_length	20
UTR_length	14		UTR_length	20
UTR_length	14		UTR_length	20
UTR_length	14		UTR_length	20
UTR_length	14		UTR_length	20
UTR_length	14		UTR_length	20
UTR_length	14		UTR_length	20
UTR_length	14		UTR_length	20
UTR_length	14		UTR_length	20
UTR_length	14		UTR_length	20
UTR_length	14		UTR_length	20
UTR_length	14		UTR_length	20
UTR_length	14		UTR_length	20
UTR_length	14		UTR_length	20
UTR_length	14		UTR_length	20
UTR_length	14		UTR_length	21
UTR_length	14		UTR_length	21
UTR_length	14		UTR_length	21
UTR_length	14		UTR_length	21
UTR_length	14		UTR_length	21
UTR_length	14		UTR_length	21
UTR_length	14		UTR_length	21
UTR_length	14		UTR_length	21
UTR_length	14		UTR_length	21
UTR_length	14		UTR_length	21
UTR_length	14		UTR_length	21
UTR_length	14		UTR_length	21
UTR_length	14		UTR_length	21
UTR_length	15		UTR_length	21
UTR_length	15		UTR_length	21
UTR_length	15		UTR_length	21
UTR_length	15		UTR_length	21
UTR_length	15		UTR_length	21
UTR_length	15		UTR_length	21
UTR_length	15		UTR_length	21
UTR_length	15		UTR_length	21
UTR_length	15		UTR_length	21
UTR_length	15		UTR_length	21
UTR_length	15		UTR_length	21
UTR_length	15		UTR_length	21
UTR_length	15		UTR_length	21
UTR_length	15		UTR_length	21
UTR_length	15		UTR_length	21
UTR_length	15		UTR_length	21
UTR_length	15		UTR_length	21
UTR_length	15		UTR_length	21
UTR_length	15		UTR_length	21
UTR_length	15		UTR_length	21
UTR_length	15		UTR_length	21
UTR_length	15		UTR_length	21
UTR_length	15		UTR_length	21
UTR_length	15		UTR_length	21
UTR_length	15		UTR_length	21
UTR_length	15		UTR_length	21
UTR_length	15		UTR_length	21
UTR_length	15		UTR_length	21
UTR_length	15		UTR_length	21
UTR_length	15		UTR_length	21
UTR_length	15		UTR_length	21
UTR_length	15		UTR_length	21
UTR_length	15		UTR_length	21
UTR_length	15		UTR_length	21
UTR_length	15		UTR_length	21
UTR_length	15		UTR_length	21
UTR_length	15		UTR_length	21
UTR_length	15		UTR_length	21
UTR_length	15		UTR_length	21
UTR_length	15		UTR_length	21
UTR_length	15		UTR_length	21
UTR_length	15		UTR_length	21
UTR_length	15		UTR_length	21
UTR_length	15		UTR_length	21
UTR_length	15		UTR_length	22
UTR_length	15		UTR_length	22
UTR_length	15		UTR_length	22
UTR_length	15		UTR_length	22
UTR_length	15		UTR_length	22
UTR_length	15		UTR_length	22
UTR_length	15		UTR_length	22
UTR_length	15		UTR_length	22
UTR_length	15		UTR_length	22
UTR_length	15		UTR_length	22
UTR_length	15		UTR_length	22
UTR_length	15		UTR_length	22
UTR_length	15		UTR_length	22
UTR_length	15		UTR_length	22
UTR_length	15		UTR_length	22
UTR_length	16		UTR_length	22
UTR_length	16		UTR_length	22
UTR_length	16		UTR_length	22
UTR_length	16		UTR_length	22
UTR_length	16		UTR_length	22
UTR_length	16		UTR_length	22
UTR_length	16		UTR_length	22
UTR_length	16		UTR_length	22
UTR_length	16		UTR_length	22
UTR_length	16		UTR_length	22
UTR_length	16		UTR_length	22
UTR_length	16		UTR_length	22
UTR_length	16		UTR_length	22
UTR_length	16		UTR_length	22
UTR_length	16		UTR_length	22
UTR_length	16		UTR_length	22
UTR_length	16		UTR_length	22
UTR_length	16		UTR_length	22
UTR_length	16		UTR_length	22
UTR_length	16		UTR_length	22
UTR_length	16		UTR_length	22
UTR_length	16		UTR_length	22
UTR_length	16		UTR_length	22
UTR_length	16		UTR_length	22
UTR_length	16		UTR_length	22
UTR_length	16		UTR_length	22
UTR_length	16		UTR_length	22
UTR_length	16		UTR_length	22
UTR_length	16		UTR_length	22
UTR_length	16		UTR_length	22
UTR_length	16		UTR_length	22
UTR_length	16		UTR_length	22
UTR_length	16		UTR_length	22
UTR_length	16		UTR_length	22
UTR_length	16		UTR_length	22
UTR_length	16		UTR_length	22
UTR_length	16		UTR_length	23
UTR_length	16		UTR_length	23
UTR_length	16		UTR_length	23
UTR_length	16		UTR_length	23
UTR_length	17		UTR_length	23
UTR_length	17		UTR_length	23
UTR_length	17		UTR_length	23
UTR_length	17		UTR_length	23
UTR_length	17		UTR_length	23
UTR_length	17		UTR_length	23
UTR_length	17		UTR_length	23
UTR_length	17		UTR_length	23
UTR_length	17		UTR_length	23
UTR_length	17		UTR_length	23
UTR_length	17		UTR_length	23
UTR_length	17		UTR_length	23
UTR_length	17		UTR_length	23
UTR_length	17		UTR_length	23
UTR_length	17		UTR_length	23
UTR_length	17		UTR_length	23
UTR_length	17		UTR_length	23
UTR_length	17		UTR_length	23
UTR_length	17		UTR_length	23
UTR_length	17		UTR_length	23
UTR_length	17		UTR_length	23
UTR_length	17		UTR_length	23
UTR_length	17		UTR_length	23
UTR_length	17		UTR_length	23
UTR_length	17		UTR_length	23
UTR_length	17		UTR_length	23
UTR_length	17		UTR_length	23
UTR_length	17		UTR_length	23
UTR_length	17		UTR_length	23
UTR_length	17		UTR_length	23
UTR_length	17		UTR_length	23
UTR_length	17		UTR_length	23
UTR_length	17		UTR_length	23
UTR_length	17		UTR_length	23
UTR_length	17		UTR_length	23
UTR_length	17		UTR_length	23
UTR_length	17		UTR_length	23
UTR_length	17		UTR_length	23
UTR_length	17		UTR_length	23
UTR_length	17		UTR_length	23
UTR_length	17		UTR_length	23
UTR_length	17		UTR_length	23
UTR_length	17		UTR_length	23
UTR_length	17		UTR_length	23
UTR_length	17		UTR_length	23
UTR_length	17		UTR_length	23
UTR_length	17		UTR_length	23
UTR_length	17		UTR_length	23
UTR_length	17		UTR_length	23
UTR_length	17		UTR_length	23
UTR_length	17		UTR_length	23
UTR_length	17		UTR_length	23
UTR_length	17		UTR_length	23
UTR_length	18		UTR_length	23
UTR_length	18		UTR_length	23
UTR_length	18		UTR_length	23
UTR_length	18		UTR_length	23
UTR_length	18		UTR_length	24
UTR_length	18		UTR_length	24
UTR_length	18		UTR_length	24
UTR_length	18		UTR_length	24
UTR_length	18		UTR_length	24
UTR_length	18		UTR_length	24
UTR_length	18		UTR_length	24
UTR_length	18		UTR_length	24
UTR_length	18		UTR_length	24
UTR_length	18		UTR_length	24
UTR_length	18		UTR_length	24
UTR_length	18		UTR_length	24
UTR_length	18		UTR_length	24
UTR_length	18		UTR_length	24
UTR_length	18		UTR_length	24
UTR_length	18		UTR_length	24
UTR_length	18		UTR_length	24
UTR_length	18		UTR_length	24
UTR_length	18		UTR_length	24
UTR_length	18		UTR_length	24
UTR_length	18		UTR_length	24
UTR_length	18		UTR_length	24
UTR_length	18		UTR_length	24
UTR_length	18		UTR_length	24
UTR_length	18		UTR_length	24
UTR_length	18		UTR_length	24
UTR_length	18		UTR_length	24
UTR_length	18		UTR_length	24
UTR_length	18		UTR_length	24
UTR_length	18		UTR_length	24
UTR_length	18		UTR_length	24
UTR_length	18		UTR_length	24
UTR_length	18		UTR_length	24
UTR_length	18		UTR_length	24
UTR_length	18		UTR_length	24
UTR_length	18		UTR_length	24
UTR_length	18		UTR_length	24
UTR_length	18		UTR_length	24
UTR_length	18		UTR_length	24
UTR_length	18		UTR_length	24
UTR_length	18		UTR_length	24
UTR_length	18		UTR_length	24
UTR_length	18		UTR_length	24
UTR_length	18		UTR_length	24
UTR_length	18		UTR_length	24
UTR_length	18		UTR_length	24
UTR_length	18		UTR_length	24
UTR_length	18		UTR_length	24
UTR_length	18		UTR_length	24
UTR_length	18		UTR_length	24
UTR_length	18		UTR_length	24
UTR_length	18		UTR_length	24
UTR_length	18		UTR_length	25
UTR_length	18		UTR_length	25
UTR_length	18		UTR_length	25
UTR_length	18		UTR_length	25
UTR_length	19		UTR_length	25
UTR_length	19		UTR_length	25
UTR_length	19		UTR_length	25
UTR_length	19		UTR_length	25
UTR_length	19		UTR_length	25
UTR_length	19		UTR_length	25
UTR_length	19		UTR_length	25
UTR_length	19		UTR_length	25
UTR_length	19		UTR_length	25
UTR_length	19		UTR_length	25
UTR_length	19		UTR_length	25
UTR_length	19		UTR_length	25
UTR_length	19		UTR_length	25
UTR_length	19		UTR_length	25
UTR_length	19		UTR_length	25
UTR_length	19		UTR_length	25
UTR_length	19		UTR_length	25
UTR_length	19		UTR_length	25
UTR_length	19		UTR_length	25
UTR_length	19		UTR_length	25
UTR_length	19		UTR_length	25
UTR_length	19		UTR_length	25
UTR_length	19		UTR_length	25
UTR_length	19		UTR_length	25
UTR_length	19		UTR_length	25
UTR_length	19		UTR_length	25
UTR_length	19		UTR_length	25
UTR_length	19		UTR_length	25
UTR_length	19		UTR_length	25
UTR_length	19		UTR_length	25
UTR_length	19		UTR_length	25
UTR_length	19		UTR_length	25
UTR_length	19		UTR_length	25
UTR_length	19		UTR_length	25
UTR_length	19		UTR_length	25
UTR_length	19		UTR_length	25
UTR_length	19		UTR_length	25
UTR_length	19		UTR_length	25
UTR_length	19		UTR_length	25
UTR_length	19		UTR_length	25
UTR_length	19		UTR_length	25
UTR_length	19		UTR_length	26
UTR_length	19		UTR_length	26
UTR_length	19		UTR_length	26
UTR_length	19		UTR_length	26
UTR_length	19		UTR_length	26
UTR_length	19		UTR_length	26
UTR_length	19		UTR_length	26
UTR_length	19		UTR_length	26
UTR_length	19		UTR_length	26
UTR_length	20		UTR_length	26
UTR_length	20		UTR_length	26
UTR_length	20		UTR_length	26
UTR_length	20		UTR_length	26
UTR_length	20		UTR_length	26
UTR_length	20		UTR_length	26
UTR_length	20		UTR_length	26
UTR_length	20		UTR_length	26
UTR_length	20		UTR_length	26
UTR_length	20		UTR_length	26
UTR_length	20		UTR_length	26
UTR_length	20		UTR_length	26
UTR_length	20		UTR_length	26
UTR_length	20		UTR_length	26
UTR_length	20		UTR_length	26
UTR_length	20		UTR_length	26
UTR_length	20		UTR_length	26
UTR_length	20		UTR_length	26
UTR_length	20		UTR_length	26
UTR_length	20		UTR_length	26
UTR_length	20		UTR_length	26
UTR_length	20		UTR_length	26
UTR_length	20		UTR_length	26
UTR_length	20		UTR_length	26
UTR_length	20		UTR_length	26
UTR_length	20		UTR_length	26
UTR_length	20		UTR_length	26
UTR_length	20		UTR_length	26
UTR_length	20		UTR_length	26
UTR_length	20		UTR_length	26
UTR_length	20		UTR_length	26
UTR_length	20		UTR_length	26
UTR_length	20		UTR_length	26
UTR_length	20		UTR_length	26
UTR_length	20		UTR_length	26
UTR_length	20		UTR_length	26
UTR_length	20		UTR_length	26
UTR_length	20		UTR_length	26
UTR_length	20		UTR_length	26
UTR_length	20		UTR_length	26
UTR_length	20		UTR_length	26
UTR_length	20		UTR_length	26
UTR_length	20		UTR_length	26
UTR_length	20		UTR_length	26
UTR_length	20		UTR_length	26
UTR_length	20		UTR_length	26
UTR_length	20		UTR_length	26
UTR_length	20		UTR_length	26
UTR_length	20		UTR_length	26
UTR_length	20		UTR_length	26
UTR_length	21		UTR_length	26
UTR_length	21		UTR_length	26
UTR_length	21		UTR_length	26
UTR_length	21		UTR_length	27
UTR_length	21		UTR_length	27
UTR_length	21		UTR_length	27
UTR_length	21		UTR_length	27
UTR_length	21		UTR_length	27
UTR_length	21		UTR_length	27
UTR_length	21		UTR_length	27
UTR_length	21		UTR_length	27
UTR_length	21		UTR_length	27
UTR_length	21		UTR_length	27
UTR_length	21		UTR_length	27
UTR_length	21		UTR_length	27
UTR_length	21		UTR_length	27
UTR_length	21		UTR_length	27
UTR_length	21		UTR_length	27
UTR_length	21		UTR_length	27
UTR_length	21		UTR_length	27
UTR_length	21		UTR_length	27
UTR_length	21		UTR_length	27
UTR_length	21		UTR_length	27
UTR_length	21		UTR_length	27
UTR_length	21		UTR_length	27
UTR_length	21		UTR_length	27
UTR_length	21		UTR_length	27
UTR_length	21		UTR_length	27
UTR_length	21		UTR_length	27
UTR_length	21		UTR_length	27
UTR_length	21		UTR_length	27
UTR_length	21		UTR_length	27
UTR_length	21		UTR_length	27
UTR_length	21		UTR_length	27
UTR_length	21		UTR_length	27
UTR_length	21		UTR_length	27
UTR_length	21		UTR_length	27
UTR_length	21		UTR_length	27
UTR_length	21		UTR_length	27
UTR_length	21		UTR_length	27
UTR_length	21		UTR_length	27
UTR_length	21		UTR_length	27
UTR_length	21		UTR_length	27
UTR_length	21		UTR_length	27
UTR_length	21		UTR_length	27
UTR_length	21		UTR_length	27
UTR_length	21		UTR_length	27
UTR_length	21		UTR_length	27
UTR_length	21		UTR_length	27
UTR_length	21		UTR_length	27
UTR_length	21		UTR_length	27
UTR_length	21		UTR_length	27
UTR_length	21		UTR_length	27
UTR_length	21		UTR_length	27
UTR_length	21		UTR_length	27
UTR_length	21		UTR_length	27
UTR_length	21		UTR_length	27
UTR_length	22		UTR_length	27
UTR_length	22		UTR_length	27
UTR_length	22		UTR_length	27
UTR_length	22		UTR_length	27
UTR_length	22		UTR_length	27
UTR_length	22		UTR_length	28
UTR_length	22		UTR_length	28
UTR_length	22		UTR_length	28
UTR_length	22		UTR_length	28
UTR_length	22		UTR_length	28
UTR_length	22		UTR_length	28
UTR_length	22		UTR_length	28
UTR_length	22		UTR_length	28
UTR_length	22		UTR_length	28
UTR_length	22		UTR_length	28
UTR_length	22		UTR_length	28
UTR_length	22		UTR_length	28
UTR_length	22		UTR_length	28
UTR_length	22		UTR_length	28
UTR_length	22		UTR_length	28
UTR_length	22		UTR_length	28
UTR_length	22		UTR_length	28
UTR_length	22		UTR_length	28
UTR_length	22		UTR_length	28
UTR_length	22		UTR_length	28
UTR_length	22		UTR_length	28
UTR_length	22		UTR_length	28
UTR_length	22		UTR_length	28
UTR_length	22		UTR_length	28
UTR_length	22		UTR_length	28
UTR_length	22		UTR_length	28
UTR_length	22		UTR_length	28
UTR_length	22		UTR_length	28
UTR_length	22		UTR_length	28
UTR_length	22		UTR_length	28
UTR_length	22		UTR_length	28
UTR_length	22		UTR_length	28
UTR_length	22		UTR_length	28
UTR_length	22		UTR_length	28
UTR_length	22		UTR_length	28
UTR_length	22		UTR_length	28
UTR_length	22		UTR_length	28
UTR_length	22		UTR_length	28
UTR_length	22		UTR_length	28
UTR_length	22		UTR_length	28
UTR_length	22		UTR_length	28
UTR_length	22		UTR_length	28
UTR_length	22		UTR_length	28
UTR_length	22		UTR_length	28
UTR_length	22		UTR_length	28
UTR_length	22		UTR_length	28
UTR_length	23		UTR_length	28
UTR_length	23		UTR_length	28
UTR_length	23		UTR_length	28
UTR_length	23		UTR_length	28
UTR_length	23		UTR_length	28
UTR_length	23		UTR_length	28
UTR_length	23		UTR_length	28
UTR_length	23		UTR_length	28
UTR_length	23		UTR_length	28
UTR_length	23		UTR_length	28
UTR_length	23		UTR_length	28
UTR_length	23		UTR_length	28
UTR_length	23		UTR_length	28
UTR_length	23		UTR_length	28
UTR_length	23		UTR_length	28
UTR_length	23		UTR_length	28
UTR_length	23		UTR_length	28
UTR_length	23		UTR_length	28
UTR_length	23		UTR_length	28
UTR_length	23		UTR_length	28
UTR_length	23		UTR_length	28
UTR_length	23		UTR_length	28
UTR_length	23		UTR_length	28
UTR_length	23		UTR_length	29
UTR_length	23		UTR_length	29
UTR_length	23		UTR_length	29
UTR_length	23		UTR_length	29
UTR_length	23		UTR_length	29
UTR_length	23		UTR_length	29
UTR_length	23		UTR_length	29
UTR_length	23		UTR_length	29
UTR_length	23		UTR_length	29
UTR_length	23		UTR_length	29
UTR_length	23		UTR_length	29
UTR_length	23		UTR_length	29
UTR_length	23		UTR_length	29
UTR_length	23		UTR_length	29
UTR_length	23		UTR_length	29
UTR_length	23		UTR_length	29
UTR_length	23		UTR_length	29
UTR_length	23		UTR_length	29
UTR_length	23		UTR_length	29
UTR_length	23		UTR_length	29
UTR_length	23		UTR_length	29
UTR_length	23		UTR_length	29
UTR_length	23		UTR_length	29
UTR_length	23		UTR_length	29
UTR_length	23		UTR_length	29
UTR_length	23		UTR_length	29
UTR_length	23		UTR_length	29
UTR_length	23		UTR_length	29
UTR_length	23		UTR_length	29
UTR_length	23		UTR_length	29
UTR_length	23		UTR_length	29
UTR_length	23		UTR_length	29
UTR_length	23		UTR_length	29
UTR_length	23		UTR_length	29
UTR_length	23		UTR_length	29
UTR_length	23		UTR_length	29
UTR_length	23		UTR_length	29
UTR_length	23		UTR_length	29
UTR_length	24		UTR_length	29
UTR_length	24		UTR_length	29
UTR_length	24		UTR_length	29
UTR_length	24		UTR_length	29
UTR_length	24		UTR_length	29
UTR_length	24		UTR_length	29
UTR_length	24		UTR_length	29
UTR_length	24		UTR_length	29
UTR_length	24		UTR_length	29
UTR_length	24		UTR_length	29
UTR_length	24		UTR_length	29
UTR_length	24		UTR_length	29
UTR_length	24		UTR_length	29
UTR_length	24		UTR_length	29
UTR_length	24		UTR_length	29
UTR_length	24		UTR_length	29
UTR_length	24		UTR_length	29
UTR_length	24		UTR_length	29
UTR_length	24		UTR_length	29
UTR_length	24		UTR_length	29
UTR_length	24		UTR_length	29
UTR_length	24		UTR_length	29
UTR_length	24		UTR_length	29
UTR_length	24		UTR_length	29
UTR_length	24		UTR_length	29
UTR_length	24		UTR_length	29
UTR_length	24		UTR_length	29
UTR_length	24		UTR_length	29
UTR_length	24		UTR_length	29
UTR_length	24		UTR_length	29
UTR_length	24		UTR_length	30
UTR_length	24		UTR_length	30
UTR_length	24		UTR_length	30
UTR_length	24		UTR_length	30
UTR_length	24		UTR_length	30
UTR_length	24		UTR_length	30
UTR_length	24		UTR_length	30
UTR_length	24		UTR_length	30
UTR_length	24		UTR_length	30
UTR_length	24		UTR_length	30
UTR_length	24		UTR_length	30
UTR_length	24		UTR_length	30
UTR_length	24		UTR_length	30
UTR_length	24		UTR_length	30
UTR_length	24		UTR_length	30
UTR_length	24		UTR_length	30
UTR_length	24		UTR_length	30
UTR_length	24		UTR_length	30
UTR_length	24		UTR_length	30
UTR_length	24		UTR_length	30
UTR_length	24		UTR_length	30
UTR_length	24		UTR_length	30
UTR_length	25		UTR_length	30
UTR_length	25		UTR_length	30
UTR_length	25		UTR_length	30
UTR_length	25		UTR_length	30
UTR_length	25		UTR_length	30
UTR_length	25		UTR_length	30
UTR_length	25		UTR_length	30
UTR_length	25		UTR_length	30
UTR_length	25		UTR_length	30
UTR_length	25		UTR_length	30
UTR_length	25		UTR_length	30
UTR_length	25		UTR_length	30
UTR_length	25		UTR_length	30
UTR_length	25		UTR_length	30
UTR_length	25		UTR_length	30
UTR_length	25		UTR_length	30
UTR_length	25		UTR_length	30
UTR_length	25		UTR_length	30
UTR_length	25		UTR_length	30
UTR_length	25		UTR_length	30
UTR_length	25		UTR_length	30
UTR_length	25		UTR_length	30
UTR_length	25		UTR_length	30
UTR_length	25		UTR_length	30
UTR_length	25		UTR_length	30
UTR_length	25		UTR_length	30
UTR_length	25		UTR_length	30
UTR_length	25		UTR_length	30
UTR_length	25		UTR_length	30
UTR_length	25		UTR_length	30
UTR_length	25		UTR_length	30
UTR_length	25		UTR_length	30
UTR_length	25		UTR_length	30
UTR_length	25		UTR_length	30
UTR_length	25		UTR_length	30
UTR_length	25		UTR_length	30
UTR_length	25		UTR_length	30
UTR_length	25		UTR_length	30
UTR_length	25		UTR_length	30
UTR_length	25		UTR_length	30
UTR_length	25		UTR_length	30
UTR_length	25		UTR_length	30
UTR_length	25		UTR_length	30
UTR_length	25		UTR_length	30
UTR_length	25		UTR_length	30
UTR_length	26		UTR_length	30
UTR_length	26		UTR_length	30
UTR_length	26		UTR_length	30
UTR_length	26		UTR_length	30
UTR_length	26		UTR_length	31
UTR_length	26		UTR_length	31
UTR_length	26		UTR_length	31
UTR_length	26		UTR_length	31
UTR_length	26		UTR_length	31
UTR_length	26		UTR_length	31
UTR_length	26		UTR_length	31
UTR_length	26		UTR_length	31
UTR_length	26		UTR_length	31
UTR_length	26		UTR_length	31
UTR_length	26		UTR_length	31
UTR_length	26		UTR_length	31
UTR_length	26		UTR_length	31
UTR_length	26		UTR_length	31
UTR_length	26		UTR_length	31
UTR_length	26		UTR_length	31
UTR_length	26		UTR_length	31
UTR_length	26		UTR_length	31
UTR_length	26		UTR_length	31
UTR_length	26		UTR_length	31
UTR_length	26		UTR_length	31
UTR_length	26		UTR_length	31
UTR_length	26		UTR_length	31
UTR_length	26		UTR_length	31
UTR_length	26		UTR_length	31
UTR_length	26		UTR_length	31
UTR_length	26		UTR_length	31
UTR_length	26		UTR_length	31
UTR_length	26		UTR_length	31
UTR_length	26		UTR_length	31
UTR_length	26		UTR_length	31
UTR_length	26		UTR_length	31
UTR_length	26		UTR_length	31
UTR_length	26		UTR_length	31
UTR_length	26		UTR_length	31
UTR_length	26		UTR_length	31
UTR_length	26		UTR_length	31
UTR_length	26		UTR_length	31
UTR_length	26		UTR_length	31
UTR_length	26		UTR_length	31
UTR_length	26		UTR_length	31
UTR_length	26		UTR_length	31
UTR_length	26		UTR_length	31
UTR_length	26		UTR_length	31
UTR_length	26		UTR_length	31
UTR_length	26		UTR_length	31
UTR_length	26		UTR_length	31
UTR_length	26		UTR_length	31
UTR_length	26		UTR_length	31
UTR_length	26		UTR_length	31
UTR_length	26		UTR_length	31
UTR_length	26		UTR_length	31
UTR_length	26		UTR_length	31
UTR_length	26		UTR_length	31
UTR_length	26		UTR_length	31
UTR_length	26		UTR_length	31
UTR_length	26		UTR_length	31
UTR_length	26		UTR_length	31
UTR_length	27		UTR_length	31
UTR_length	27		UTR_length	31
UTR_length	27		UTR_length	31
UTR_length	27		UTR_length	31
UTR_length	27		UTR_length	31
UTR_length	27		UTR_length	31
UTR_length	27		UTR_length	31
UTR_length	27		UTR_length	32
UTR_length	27		UTR_length	32
UTR_length	27		UTR_length	32
UTR_length	27		UTR_length	32
UTR_length	27		UTR_length	32
UTR_length	27		UTR_length	32
UTR_length	27		UTR_length	32
UTR_length	27		UTR_length	32
UTR_length	27		UTR_length	32
UTR_length	27		UTR_length	32
UTR_length	27		UTR_length	32
UTR_length	27		UTR_length	32
UTR_length	27		UTR_length	32
UTR_length	27		UTR_length	32
UTR_length	27		UTR_length	32
UTR_length	27		UTR_length	32
UTR_length	27		UTR_length	32
UTR_length	27		UTR_length	32
UTR_length	27		UTR_length	32
UTR_length	27		UTR_length	32
UTR_length	27		UTR_length	32
UTR_length	27		UTR_length	32
UTR_length	27		UTR_length	32
UTR_length	27		UTR_length	32
UTR_length	27		UTR_length	32
UTR_length	27		UTR_length	32
UTR_length	27		UTR_length	32
UTR_length	27		UTR_length	32
UTR_length	27		UTR_length	32
UTR_length	27		UTR_length	32
UTR_length	27		UTR_length	32
UTR_length	27		UTR_length	32
UTR_length	27		UTR_length	32
UTR_length	27		UTR_length	32
UTR_length	27		UTR_length	32
UTR_length	27		UTR_length	32
UTR_length	27		UTR_length	32
UTR_length	27		UTR_length	32
UTR_length	27		UTR_length	32
UTR_length	27		UTR_length	32
UTR_length	27		UTR_length	32
UTR_length	27		UTR_length	32
UTR_length	27		UTR_length	32
UTR_length	27		UTR_length	32
UTR_length	27		UTR_length	32
UTR_length	27		UTR_length	32
UTR_length	27		UTR_length	32
UTR_length	27		UTR_length	32
UTR_length	27		UTR_length	32
UTR_length	27		UTR_length	32
UTR_length	27		UTR_length	32
UTR_length	27		UTR_length	32
UTR_length	28		UTR_length	32
UTR_length	28		UTR_length	32
UTR_length	28		UTR_length	32
UTR_length	28		UTR_length	32
UTR_length	28		UTR_length	32
UTR_length	28		UTR_length	32
UTR_length	28		UTR_length	32
UTR_length	28		UTR_length	32
UTR_length	28		UTR_length	32
UTR_length	28		UTR_length	32
UTR_length	28		UTR_length	32
UTR_length	28		UTR_length	32
UTR_length	28		UTR_length	32
UTR_length	28		UTR_length	32
UTR_length	28		UTR_length	32
UTR_length	28		UTR_length	32
UTR_length	28		UTR_length	32
UTR_length	28		UTR_length	32
UTR_length	28		UTR_length	32
UTR_length	28		UTR_length	32
UTR_length	28		UTR_length	32
UTR_length	28		UTR_length	32
UTR_length	28		UTR_length	32
UTR_length	28		UTR_length	32
UTR_length	28		UTR_length	32
UTR_length	28		UTR_length	32
UTR_length	28		UTR_length	32
UTR_length	28		UTR_length	32
UTR_length	28		UTR_length	32
UTR_length	28		UTR_length	32
UTR_length	28		UTR_length	32
UTR_length	28		UTR_length	32
UTR_length	28		UTR_length	32
UTR_length	28		UTR_length	32
UTR_length	28		UTR_length	32
UTR_length	28		UTR_length	32
UTR_length	28		UTR_length	32
UTR_length	28		UTR_length	32
UTR_length	28		UTR_length	32
UTR_length	28		UTR_length	33
UTR_length	28		UTR_length	33
UTR_length	28		UTR_length	33
UTR_length	28		UTR_length	33
UTR_length	28		UTR_length	33
UTR_length	28		UTR_length	33
UTR_length	28		UTR_length	33
UTR_length	28		UTR_length	33
UTR_length	28		UTR_length	33
UTR_length	28		UTR_length	33
UTR_length	28		UTR_length	33
UTR_length	28		UTR_length	33
UTR_length	28		UTR_length	33
UTR_length	28		UTR_length	33
UTR_length	28		UTR_length	33
UTR_length	28		UTR_length	33
UTR_length	28		UTR_length	33
UTR_length	28		UTR_length	33
UTR_length	28		UTR_length	33
UTR_length	28		UTR_length	33
UTR_length	28		UTR_length	33
UTR_length	28		UTR_length	33
UTR_length	28		UTR_length	33
UTR_length	28		UTR_length	33
UTR_length	28		UTR_length	33
UTR_length	28		UTR_length	33
UTR_length	28		UTR_length	33
UTR_length	28		UTR_length	33
UTR_length	28		UTR_length	33
UTR_length	28		UTR_length	33
UTR_length	29		UTR_length	33
UTR_length	29		UTR_length	33
UTR_length	29		UTR_length	33
UTR_length	29		UTR_length	33
UTR_length	29		UTR_length	33
UTR_length	29		UTR_length	33
UTR_length	29		UTR_length	33
UTR_length	29		UTR_length	33
UTR_length	29		UTR_length	33
UTR_length	29		UTR_length	33
UTR_length	29		UTR_length	33
UTR_length	29		UTR_length	33
UTR_length	29		UTR_length	33
UTR_length	29		UTR_length	33
UTR_length	29		UTR_length	33
UTR_length	29		UTR_length	33
UTR_length	29		UTR_length	33
UTR_length	29		UTR_length	33
UTR_length	29		UTR_length	33
UTR_length	29		UTR_length	33
UTR_length	29		UTR_length	33
UTR_length	29		UTR_length	33
UTR_length	29		UTR_length	33
UTR_length	29		UTR_length	33
UTR_length	29		UTR_length	33
UTR_length	29		UTR_length	33
UTR_length	29		UTR_length	33
UTR_length	29		UTR_length	33
UTR_length	29		UTR_length	33
UTR_length	29		UTR_length	33
UTR_length	29		UTR_length	33
UTR_length	29		UTR_length	33
UTR_length	29		UTR_length	33
UTR_length	29		UTR_length	33
UTR_length	29		UTR_length	33
UTR_length	29		UTR_length	33
UTR_length	29		UTR_length	33
UTR_length	29		UTR_length	33
UTR_length	29		UTR_length	33
UTR_length	29		UTR_length	33
UTR_length	29		UTR_length	33
UTR_length	29		UTR_length	33
UTR_length	29		UTR_length	33
UTR_length	29		UTR_length	33
UTR_length	29		UTR_length	33
UTR_length	29		UTR_length	33
UTR_length	29		UTR_length	33
UTR_length	29		UTR_length	34
UTR_length	29		UTR_length	34
UTR_length	29		UTR_length	34
UTR_length	29		UTR_length	34
UTR_length	29		UTR_length	34
UTR_length	29		UTR_length	34
UTR_length	29		UTR_length	34
UTR_length	29		UTR_length	34
UTR_length	29		UTR_length	34
UTR_length	29		UTR_length	34
UTR_length	29		UTR_length	34
UTR_length	29		UTR_length	34
UTR_length	29		UTR_length	34
UTR_length	29		UTR_length	34
UTR_length	29		UTR_length	34
UTR_length	29		UTR_length	34
UTR_length	29		UTR_length	34
UTR_length	29		UTR_length	34
UTR_length	29		UTR_length	34
UTR_length	29		UTR_length	34
UTR_length	29		UTR_length	34
UTR_length	30		UTR_length	34
UTR_length	30		UTR_length	34
UTR_length	30		UTR_length	34
UTR_length	30		UTR_length	34
UTR_length	30		UTR_length	34
UTR_length	30		UTR_length	34
UTR_length	30		UTR_length	34
UTR_length	30		UTR_length	34
UTR_length	30		UTR_length	34
UTR_length	30		UTR_length	34
UTR_length	30		UTR_length	34
UTR_length	30		UTR_length	34
UTR_length	30		UTR_length	34
UTR_length	30		UTR_length	34
UTR_length	30		UTR_length	34
UTR_length	30		UTR_length	34
UTR_length	30		UTR_length	34
UTR_length	30		UTR_length	34
UTR_length	30		UTR_length	34
UTR_length	30		UTR_length	34
UTR_length	30		UTR_length	34
UTR_length	30		UTR_length	34
UTR_length	30		UTR_length	34
UTR_length	30		UTR_length	34
UTR_length	30		UTR_length	34
UTR_length	30		UTR_length	34
UTR_length	30		UTR_length	34
UTR_length	30		UTR_length	34
UTR_length	30		UTR_length	34
UTR_length	30		UTR_length	34
UTR_length	30		UTR_length	34
UTR_length	30		UTR_length	34
UTR_length	30		UTR_length	34
UTR_length	30		UTR_length	34
UTR_length	30		UTR_length	34
UTR_length	30		UTR_length	34
UTR_length	30		UTR_length	34
UTR_length	30		UTR_length	34
UTR_length	30		UTR_length	34
UTR_length	30		UTR_length	34
UTR_length	30		UTR_length	34
UTR_length	30		UTR_length	34
UTR_length	30		UTR_length	34
UTR_length	30		UTR_length	34
UTR_length	30		UTR_length	34
UTR_length	30		UTR_length	34
UTR_length	30		UTR_length	34
UTR_length	30		UTR_length	34
UTR_length	30		UTR_length	34
UTR_length	30		UTR_length	34
UTR_length	30		UTR_length	34
UTR_length	30		UTR_length	34
UTR_length	30		UTR_length	34
UTR_length	30		UTR_length	34
UTR_length	30		UTR_length	34
UTR_length	30		UTR_length	34
UTR_length	30		UTR_length	34
UTR_length	30		UTR_length	34
UTR_length	30		UTR_length	34
UTR_length	30		UTR_length	34
UTR_length	30		UTR_length	34
UTR_length	30		UTR_length	34
UTR_length	30		UTR_length	34
UTR_length	30		UTR_length	34
UTR_length	30		UTR_length	34
UTR_length	30		UTR_length	34
UTR_length	30		UTR_length	34
UTR_length	30		UTR_length	34
UTR_length	30		UTR_length	34
UTR_length	30		UTR_length	34
UTR_length	30		UTR_length	34
UTR_length	31		UTR_length	34
UTR_length	31		UTR_length	35
UTR_length	31		UTR_length	35
UTR_length	31		UTR_length	35
UTR_length	31		UTR_length	35
UTR_length	31		UTR_length	35
UTR_length	31		UTR_length	35
UTR_length	31		UTR_length	35
UTR_length	31		UTR_length	35
UTR_length	31		UTR_length	35
UTR_length	31		UTR_length	35
UTR_length	31		UTR_length	35
UTR_length	31		UTR_length	35
UTR_length	31		UTR_length	35
UTR_length	31		UTR_length	35
UTR_length	31		UTR_length	35
UTR_length	31		UTR_length	35
UTR_length	31		UTR_length	35
UTR_length	31		UTR_length	35
UTR_length	31		UTR_length	35
UTR_length	31		UTR_length	35
UTR_length	31		UTR_length	35
UTR_length	31		UTR_length	35
UTR_length	31		UTR_length	35
UTR_length	31		UTR_length	35
UTR_length	31		UTR_length	35
UTR_length	31		UTR_length	35
UTR_length	31		UTR_length	35
UTR_length	31		UTR_length	35
UTR_length	31		UTR_length	35
UTR_length	31		UTR_length	35
UTR_length	31		UTR_length	35
UTR_length	31		UTR_length	35
UTR_length	31		UTR_length	35
UTR_length	31		UTR_length	35
UTR_length	31		UTR_length	35
UTR_length	31		UTR_length	35
UTR_length	31		UTR_length	35
UTR_length	31		UTR_length	35
UTR_length	31		UTR_length	35
UTR_length	31		UTR_length	35
UTR_length	31		UTR_length	35
UTR_length	31		UTR_length	35
UTR_length	31		UTR_length	35
UTR_length	31		UTR_length	35
UTR_length	31		UTR_length	35
UTR_length	31		UTR_length	35
UTR_length	31		UTR_length	35
UTR_length	31		UTR_length	35
UTR_length	31		UTR_length	35
UTR_length	31		UTR_length	35
UTR_length	31		UTR_length	35
UTR_length	31		UTR_length	35
UTR_length	31		UTR_length	35
UTR_length	31		UTR_length	35
UTR_length	31		UTR_length	35
UTR_length	31		UTR_length	35
UTR_length	31		UTR_length	35
UTR_length	31		UTR_length	35
UTR_length	31		UTR_length	35
UTR_length	31		UTR_length	35
UTR_length	31		UTR_length	35
UTR_length	31		UTR_length	35
UTR_length	31		UTR_length	35
UTR_length	31		UTR_length	35
UTR_length	32		UTR_length	35
UTR_length	32		UTR_length	35
UTR_length	32		UTR_length	35
UTR_length	32		UTR_length	35
UTR_length	32		UTR_length	35
UTR_length	32		UTR_length	35
UTR_length	32		UTR_length	35
UTR_length	32		UTR_length	35
UTR_length	32		UTR_length	35
UTR_length	32		UTR_length	35
UTR_length	32		UTR_length	35
UTR_length	32		UTR_length	35
UTR_length	32		UTR_length	35
UTR_length	32		UTR_length	35
UTR_length	32		UTR_length	35
UTR_length	32		UTR_length	35
UTR_length	32		UTR_length	35
UTR_length	32		UTR_length	35
UTR_length	32		UTR_length	35
UTR_length	32		UTR_length	35
UTR_length	32		UTR_length	35
UTR_length	32		UTR_length	35
UTR_length	32		UTR_length	35
UTR_length	32		UTR_length	35
UTR_length	32		UTR_length	35
UTR_length	32		UTR_length	35
UTR_length	32		UTR_length	35
UTR_length	32		UTR_length	35
UTR_length	32		UTR_length	35
UTR_length	32		UTR_length	35
UTR_length	32		UTR_length	35
UTR_length	32		UTR_length	35
UTR_length	32		UTR_length	35
UTR_length	32		UTR_length	35
UTR_length	32		UTR_length	35
UTR_length	32		UTR_length	35
UTR_length	32		UTR_length	35
UTR_length	32		UTR_length	35
UTR_length	32		UTR_length	35
UTR_length	32		UTR_length	35
UTR_length	32		UTR_length	35
UTR_length	32		UTR_length	35
UTR_length	32		UTR_length	35
UTR_length	32		UTR_length	35
UTR_length	32		UTR_length	35
UTR_length	32		UTR_length	35
UTR_length	32		UTR_length	35
UTR_length	32		UTR_length	35
UTR_length	32		UTR_length	35
UTR_length	32		UTR_length	35
UTR_length	32		UTR_length	35
UTR_length	32		UTR_length	35
UTR_length	32		UTR_length	35
UTR_length	32		UTR_length	36
UTR_length	32		UTR_length	36
UTR_length	32		UTR_length	36
UTR_length	32		UTR_length	36
UTR_length	32		UTR_length	36
UTR_length	32		UTR_length	36
UTR_length	32		UTR_length	36
UTR_length	32		UTR_length	36
UTR_length	32		UTR_length	36
UTR_length	32		UTR_length	36
UTR_length	32		UTR_length	36
UTR_length	32		UTR_length	36
UTR_length	32		UTR_length	36
UTR_length	32		UTR_length	36
UTR_length	32		UTR_length	36
UTR_length	32		UTR_length	36
UTR_length	32		UTR_length	36
UTR_length	32		UTR_length	36
UTR_length	32		UTR_length	36
UTR_length	32		UTR_length	36
UTR_length	32		UTR_length	36
UTR_length	32		UTR_length	36
UTR_length	32		UTR_length	36
UTR_length	32		UTR_length	36
UTR_length	32		UTR_length	36
UTR_length	32		UTR_length	36
UTR_length	32		UTR_length	36
UTR_length	32		UTR_length	36
UTR_length	32		UTR_length	36
UTR_length	32		UTR_length	36
UTR_length	32		UTR_length	36
UTR_length	32		UTR_length	36
UTR_length	32		UTR_length	36
UTR_length	32		UTR_length	36
UTR_length	32		UTR_length	36
UTR_length	32		UTR_length	36
UTR_length	32		UTR_length	36
UTR_length	32		UTR_length	36
UTR_length	33		UTR_length	36
UTR_length	33		UTR_length	36
UTR_length	33		UTR_length	36
UTR_length	33		UTR_length	36
UTR_length	33		UTR_length	36
UTR_length	33		UTR_length	36
UTR_length	33		UTR_length	36
UTR_length	33		UTR_length	36
UTR_length	33		UTR_length	36
UTR_length	33		UTR_length	36
UTR_length	33		UTR_length	36
UTR_length	33		UTR_length	36
UTR_length	33		UTR_length	36
UTR_length	33		UTR_length	36
UTR_length	33		UTR_length	36
UTR_length	33		UTR_length	36
UTR_length	33		UTR_length	36
UTR_length	33		UTR_length	36
UTR_length	33		UTR_length	36
UTR_length	33		UTR_length	36
UTR_length	33		UTR_length	36
UTR_length	33		UTR_length	36
UTR_length	33		UTR_length	36
UTR_length	33		UTR_length	36
UTR_length	33		UTR_length	36
UTR_length	33		UTR_length	36
UTR_length	33		UTR_length	36
UTR_length	33		UTR_length	36
UTR_length	33		UTR_length	36
UTR_length	33		UTR_length	36
UTR_length	33		UTR_length	36
UTR_length	33		UTR_length	36
UTR_length	33		UTR_length	36
UTR_length	33		UTR_length	36
UTR_length	33		UTR_length	36
UTR_length	33		UTR_length	36
UTR_length	33		UTR_length	36
UTR_length	33		UTR_length	36
UTR_length	33		UTR_length	36
UTR_length	33		UTR_length	36
UTR_length	33		UTR_length	36
UTR_length	33		UTR_length	36
UTR_length	33		UTR_length	36
UTR_length	33		UTR_length	36
UTR_length	33		UTR_length	36
UTR_length	33		UTR_length	36
UTR_length	33		UTR_length	36
UTR_length	33		UTR_length	36
UTR_length	33		UTR_length	36
UTR_length	33		UTR_length	36
UTR_length	33		UTR_length	36
UTR_length	33		UTR_length	36
UTR_length	33		UTR_length	36
UTR_length	33		UTR_length	36
UTR_length	33		UTR_length	36
UTR_length	33		UTR_length	36
UTR_length	33		UTR_length	36
UTR_length	33		UTR_length	36
UTR_length	33		UTR_length	36
UTR_length	33		UTR_length	36
UTR_length	33		UTR_length	36
UTR_length	33		UTR_length	36
UTR_length	33		UTR_length	36
UTR_length	33		UTR_length	36
UTR_length	33		UTR_length	36
UTR_length	33		UTR_length	36
UTR_length	33		UTR_length	36
UTR_length	33		UTR_length	36
UTR_length	33		UTR_length	36
UTR_length	33		UTR_length	36
UTR_length	33		UTR_length	36
UTR_length	33		UTR_length	36
UTR_length	33		UTR_length	36
UTR_length	33		UTR_length	36
UTR_length	33		UTR_length	36
UTR_length	33		UTR_length	36
UTR_length	33		UTR_length	36
UTR_length	34		UTR_length	36
UTR_length	34		UTR_length	36
UTR_length	34		UTR_length	37
UTR_length	34		UTR_length	37
UTR_length	34		UTR_length	37
UTR_length	34		UTR_length	37
UTR_length	34		UTR_length	37
UTR_length	34		UTR_length	37
UTR_length	34		UTR_length	37
UTR_length	34		UTR_length	37
UTR_length	34		UTR_length	37
UTR_length	34		UTR_length	37
UTR_length	34		UTR_length	37
UTR_length	34		UTR_length	37
UTR_length	34		UTR_length	37
UTR_length	34		UTR_length	37
UTR_length	34		UTR_length	37
UTR_length	34		UTR_length	37
UTR_length	34		UTR_length	37
UTR_length	34		UTR_length	37
UTR_length	34		UTR_length	37
UTR_length	34		UTR_length	37
UTR_length	34		UTR_length	37
UTR_length	34		UTR_length	37
UTR_length	34		UTR_length	37
UTR_length	34		UTR_length	37
UTR_length	34		UTR_length	37
UTR_length	34		UTR_length	37
UTR_length	34		UTR_length	37
UTR_length	34		UTR_length	37
UTR_length	34		UTR_length	37
UTR_length	34		UTR_length	37
UTR_length	34		UTR_length	37
UTR_length	34		UTR_length	37
UTR_length	34		UTR_length	37
UTR_length	34		UTR_length	37
UTR_length	34		UTR_length	37
UTR_length	34		UTR_length	37
UTR_length	34		UTR_length	37
UTR_length	34		UTR_length	37
UTR_length	34		UTR_length	37
UTR_length	34		UTR_length	37
UTR_length	34		UTR_length	37
UTR_length	34		UTR_length	37
UTR_length	34		UTR_length	37
UTR_length	34		UTR_length	37
UTR_length	34		UTR_length	37
UTR_length	34		UTR_length	37
UTR_length	34		UTR_length	37
UTR_length	34		UTR_length	37
UTR_length	34		UTR_length	37
UTR_length	34		UTR_length	37
UTR_length	34		UTR_length	37
UTR_length	34		UTR_length	37
UTR_length	34		UTR_length	37
UTR_length	34		UTR_length	37
UTR_length	34		UTR_length	37
UTR_length	34		UTR_length	37
UTR_length	34		UTR_length	37
UTR_length	34		UTR_length	37
UTR_length	34		UTR_length	37
UTR_length	34		UTR_length	37
UTR_length	34		UTR_length	37
UTR_length	34		UTR_length	37
UTR_length	34		UTR_length	37
UTR_length	34		UTR_length	37
UTR_length	34		UTR_length	37
UTR_length	34		UTR_length	37
UTR_length	34		UTR_length	37
UTR_length	34		UTR_length	37
UTR_length	34		UTR_length	37
UTR_length	34		UTR_length	37
UTR_length	34		UTR_length	37
UTR_length	34		UTR_length	37
UTR_length	34		UTR_length	37
UTR_length	34		UTR_length	37
UTR_length	34		UTR_length	37
UTR_length	34		UTR_length	37
UTR_length	34		UTR_length	37
UTR_length	34		UTR_length	37
UTR_length	34		UTR_length	37
UTR_length	34		UTR_length	37
UTR_length	34		UTR_length	37
UTR_length	34		UTR_length	37
UTR_length	34		UTR_length	37
UTR_length	34		UTR_length	37
UTR_length	34		UTR_length	37
UTR_length	34		UTR_length	37
UTR_length	34		UTR_length	37
UTR_length	34		UTR_length	37
UTR_length	34		UTR_length	37
UTR_length	34		UTR_length	37
UTR_length	34		UTR_length	37
UTR_length	35		UTR_length	37
UTR_length	35		UTR_length	37
UTR_length	35		UTR_length	37
UTR_length	35		UTR_length	37
UTR_length	35		UTR_length	37
UTR_length	35		UTR_length	37
UTR_length	35		UTR_length	37
UTR_length	35		UTR_length	37
UTR_length	35		UTR_length	37
UTR_length	35		UTR_length	37
UTR_length	35		UTR_length	37
UTR_length	35		UTR_length	37
UTR_length	35		UTR_length	37
UTR_length	35		UTR_length	38
UTR_length	35		UTR_length	38
UTR_length	35		UTR_length	38
UTR_length	35		UTR_length	38
UTR_length	35		UTR_length	38
UTR_length	35		UTR_length	38
UTR_length	35		UTR_length	38
UTR_length	35		UTR_length	38
UTR_length	35		UTR_length	38
UTR_length	35		UTR_length	38
UTR_length	35		UTR_length	38
UTR_length	35		UTR_length	38
UTR_length	35		UTR_length	38
UTR_length	35		UTR_length	38
UTR_length	35		UTR_length	38
UTR_length	35		UTR_length	38
UTR_length	35		UTR_length	38
UTR_length	35		UTR_length	38
UTR_length	35		UTR_length	38
UTR_length	35		UTR_length	38
UTR_length	35		UTR_length	38
UTR_length	35		UTR_length	38
UTR_length	35		UTR_length	38
UTR_length	35		UTR_length	38
UTR_length	35		UTR_length	38
UTR_length	35		UTR_length	38
UTR_length	35		UTR_length	38
UTR_length	35		UTR_length	38
UTR_length	35		UTR_length	38
UTR_length	35		UTR_length	38
UTR_length	35		UTR_length	38
UTR_length	35		UTR_length	38
UTR_length	35		UTR_length	38
UTR_length	35		UTR_length	38
UTR_length	35		UTR_length	38
UTR_length	35		UTR_length	38
UTR_length	35		UTR_length	38
UTR_length	35		UTR_length	38
UTR_length	35		UTR_length	38
UTR_length	35		UTR_length	38
UTR_length	35		UTR_length	38
UTR_length	35		UTR_length	38
UTR_length	35		UTR_length	38
UTR_length	35		UTR_length	38
UTR_length	35		UTR_length	38
UTR_length	35		UTR_length	38
UTR_length	35		UTR_length	38
UTR_length	35		UTR_length	38
UTR_length	35		UTR_length	38
UTR_length	35		UTR_length	38
UTR_length	35		UTR_length	38
UTR_length	35		UTR_length	38
UTR_length	35		UTR_length	38
UTR_length	35		UTR_length	38
UTR_length	35		UTR_length	38
UTR_length	35		UTR_length	38
UTR_length	35		UTR_length	38
UTR_length	35		UTR_length	38
UTR_length	35		UTR_length	38
UTR_length	35		UTR_length	38
UTR_length	35		UTR_length	38
UTR_length	35		UTR_length	38
UTR_length	35		UTR_length	38
UTR_length	35		UTR_length	38
UTR_length	35		UTR_length	38
UTR_length	35		UTR_length	38
UTR_length	35		UTR_length	38
UTR_length	35		UTR_length	38
UTR_length	35		UTR_length	38
UTR_length	35		UTR_length	38
UTR_length	35		UTR_length	38
UTR_length	35		UTR_length	38
UTR_length	35		UTR_length	38
UTR_length	35		UTR_length	38
UTR_length	35		UTR_length	38
UTR_length	35		UTR_length	38
UTR_length	35		UTR_length	38
UTR_length	35		UTR_length	38
UTR_length	35		UTR_length	38
UTR_length	35		UTR_length	38
UTR_length	35		UTR_length	38
UTR_length	35		UTR_length	38
UTR_length	35		UTR_length	38
UTR_length	35		UTR_length	38
UTR_length	35		UTR_length	38
UTR_length	35		UTR_length	38
UTR_length	35		UTR_length	38
UTR_length	35		UTR_length	38
UTR_length	35		UTR_length	38
UTR_length	35		UTR_length	38
UTR_length	35		UTR_length	38
UTR_length	35		UTR_length	38
UTR_length	35		UTR_length	38
UTR_length	35		UTR_length	38
UTR_length	35		UTR_length	38
UTR_length	35		UTR_length	38
UTR_length	35		UTR_length	38
UTR_length	35		UTR_length	38
UTR_length	35		UTR_length	38
UTR_length	35		UTR_length	38
UTR_length	35		UTR_length	38
UTR_length	35		UTR_length	38
UTR_length	35		UTR_length	38
UTR_length	35		UTR_length	38
UTR_length	36		UTR_length	38
UTR_length	36		UTR_length	38
UTR_length	36		UTR_length	39
UTR_length	36		UTR_length	39
UTR_length	36		UTR_length	39
UTR_length	36		UTR_length	39
UTR_length	36		UTR_length	39
UTR_length	36		UTR_length	39
UTR_length	36		UTR_length	39
UTR_length	36		UTR_length	39
UTR_length	36		UTR_length	39
UTR_length	36		UTR_length	39
UTR_length	36		UTR_length	39
UTR_length	36		UTR_length	39
UTR_length	36		UTR_length	39
UTR_length	36		UTR_length	39
UTR_length	36		UTR_length	39
UTR_length	36		UTR_length	39
UTR_length	36		UTR_length	39
UTR_length	36		UTR_length	39
UTR_length	36		UTR_length	39
UTR_length	36		UTR_length	39
UTR_length	36		UTR_length	39
UTR_length	36		UTR_length	39
UTR_length	36		UTR_length	39
UTR_length	36		UTR_length	39
UTR_length	36		UTR_length	39
UTR_length	36		UTR_length	39
UTR_length	36		UTR_length	39
UTR_length	36		UTR_length	39
UTR_length	36		UTR_length	39
UTR_length	36		UTR_length	39
UTR_length	36		UTR_length	39
UTR_length	36		UTR_length	39
UTR_length	36		UTR_length	39
UTR_length	36		UTR_length	39
UTR_length	36		UTR_length	39
UTR_length	36		UTR_length	39
UTR_length	36		UTR_length	39
UTR_length	36		UTR_length	39
UTR_length	36		UTR_length	39
UTR_length	36		UTR_length	39
UTR_length	36		UTR_length	39
UTR_length	36		UTR_length	39
UTR_length	36		UTR_length	39
UTR_length	36		UTR_length	39
UTR_length	36		UTR_length	39
UTR_length	36		UTR_length	39
UTR_length	36		UTR_length	39
UTR_length	36		UTR_length	39
UTR_length	36		UTR_length	39
UTR_length	36		UTR_length	39
UTR_length	36		UTR_length	39
UTR_length	36		UTR_length	39
UTR_length	36		UTR_length	39
UTR_length	36		UTR_length	39
UTR_length	36		UTR_length	39
UTR_length	36		UTR_length	39
UTR_length	36		UTR_length	39
UTR_length	36		UTR_length	39
UTR_length	36		UTR_length	39
UTR_length	36		UTR_length	39
UTR_length	36		UTR_length	39
UTR_length	36		UTR_length	39
UTR_length	36		UTR_length	39
UTR_length	36		UTR_length	39
UTR_length	36		UTR_length	39
UTR_length	36		UTR_length	39
UTR_length	36		UTR_length	39
UTR_length	36		UTR_length	39
UTR_length	36		UTR_length	39
UTR_length	36		UTR_length	39
UTR_length	36		UTR_length	39
UTR_length	36		UTR_length	39
UTR_length	36		UTR_length	39
UTR_length	36		UTR_length	39
UTR_length	36		UTR_length	39
UTR_length	36		UTR_length	39
UTR_length	36		UTR_length	39
UTR_length	36		UTR_length	39
UTR_length	36		UTR_length	39
UTR_length	36		UTR_length	39
UTR_length	36		UTR_length	39
UTR_length	36		UTR_length	39
UTR_length	36		UTR_length	39
UTR_length	36		UTR_length	39
UTR_length	36		UTR_length	39
UTR_length	36		UTR_length	39
UTR_length	36		UTR_length	39
UTR_length	36		UTR_length	39
UTR_length	36		UTR_length	39
UTR_length	36		UTR_length	39
UTR_length	36		UTR_length	39
UTR_length	36		UTR_length	39
UTR_length	36		UTR_length	39
UTR_length	36		UTR_length	39
UTR_length	36		UTR_length	39
UTR_length	36		UTR_length	39
UTR_length	36		UTR_length	39
UTR_length	36		UTR_length	39
UTR_length	36		UTR_length	39
UTR_length	36		UTR_length	39
UTR_length	36		UTR_length	39
UTR_length	36		UTR_length	39
UTR_length	36		UTR_length	39
UTR_length	36		UTR_length	39
UTR_length	36		UTR_length	39
UTR_length	36		UTR_length	39
UTR_length	36		UTR_length	39
UTR_length	36		UTR_length	39
UTR_length	36		UTR_length	39
UTR_length	36		UTR_length	39
UTR_length	36		UTR_length	39
UTR_length	36		UTR_length	39
UTR_length	36		UTR_length	39
UTR_length	36		UTR_length	39
UTR_length	36		UTR_length	39
UTR_length	37		UTR_length	39
UTR_length	37		UTR_length	39
UTR_length	37		UTR_length	39
UTR_length	37		UTR_length	39
UTR_length	37		UTR_length	40
UTR_length	37		UTR_length	40
UTR_length	37		UTR_length	40
[truncated: 24,333 more rows]

## Sheet: Fig.2E-F
strain	intensity
NMDspcendo	14874.6
NMDspcendo	14851.5
NMDspcendo	16448.2
NMDspcendo	15484.5
NMDspcendo	16104
NMDspcendo	14443.9
NMDspcendo	16247.1
NMDspcendo	18245.1
NMDspcendo	16530
NMDspcendo	16232.5
NMDspcendo	15321.2
NMDspcendo	15343.7
NMDspcendo	14567.4
NMDspcendo	16138.7
NMDspcendo	16030.8
NMDspcendo	14113.5
NMDspcendo	17041.7
NMDspcv1	16487.4
NMDspcv1	18225.5
NMDspcv1	17728
NMDspcv1	18603.7
NMDspcv1	15906.7
NMDspcv1	17640.4
NMDspcv1	17889.5
NMDspcv1	17994.7
NMDspcv1	17210
NMDspcv1	17732.2
NMDspcv1	17881.5
NMDspcv1	17454.7
NMDspcv1	17614.1
NMDspcv1	17383.9
NMDspcv1	18777.8
NMDspcv1	19409
NMDspcv1	17871.5
NMDspcv1	18720.4
NMDspcv1	19037.1
NMDspcv1	17704.4
NMDspcv1	20061.9
NMDspcv1	21973.1
NMDspcv1	16943.9
NMDspcv1	15570.2
NMDspcv1	20049
NMDspcv1	17221.5
NMDspcv1	16888.7
NMDspcv2	16115.2
NMDspcv2	19137.7
NMDspcv2	18095.3
NMDspcv2	17360.2
NMDspcv2	17368.9
NMDspcv2	16204.7
NMDspcv2	18169.4
NMDspcv2	18635.5
NMDspcv2	15104.3
NMDspcv2	17602.5
NMDspcv2	18745.9
NMDdlgendo	7769.42
NMDdlgendo	7472.66
NMDdlgendo	10441.4
NMDdlgendo	6369.04
NMDdlgendo	8402.59
NMDdlgendo	6114.02
NMDdlgendo	7031.03
NMDdlgendo	6302.36
NMDdlgendo	7109.96
NMDdlgendo	7074.05
NMDdlgendo	6691.8
NMDdlgendo	5594.59
NMDdlgv1	2612.25
NMDdlgv1	3029.59
NMDdlgv1	3589.92
NMDdlgv1	3384.51
NMDdlgv1	2030.29
NMDdlgv1	2785.28
NMDdlgv1	2673.38
NMDdlgv1	2526.62
NMDdlgv1	2471.92
NMDdlgv1	2935.62
NMDdlgv1	2614.94
NMDdlgv1	2350.03
NMDdlgv1	2043.53
NMDdlgv1	2651.23
NMDdlgv1	2982.84
NMDdlgv1	2444.56
NMDdlgv1	2485.75
NMDdlgv1	2484.67
NMDdlgv1	2584.76
NMDdlgv1	2634.17
NMDdlgv1	2572.63
NMDdlgv1	2369.43
NMDdlgv1	2494.22
NMDdlgv1	2811.45
NMDdlgv2	2681.59
NMDdlgv2	2999.22
NMDdlgv2	3550.5
NMDdlgv2	4336.53
NMDdlgv2	3918.85
NMDdlgv2	3809.05
NMDdlgv2	3092.73
NMDdlgv2	4116.5
NMDdlgv2	3394.49
NMDdlgv2	4271.52
NMDdlgv2	3945.39
NMDdlgv2	3801.91
NMDdlgv2	3832.11
NMDdlgv2	3492.69
NMDdlgv2	3711.37
NMDdlgv2	4714.82
NMDdlgv2	4773.52
NMDdlgv2	4528.09
NMDdlgv2	3903.53
NMDdlgv2	2544.34
NMDdlgv2	4423.7
NMDdlgv2	4233.16

## Sheet: Fig.3D-F
strain	intensity
Wtendo	46373.1
Wtendo	34624
Wtendo	26115.5
Wtendo	27615.8
Wtendo	14098.8
Wtendo	20627.4
Wtendo	15886.5
Wtendo	22055.1
Wtendo	17125.4
Wtendo	11358.2
Wtendo	24693
Wtendo	30557.6
Wtendo	19820.2
Wtendo	15090
Wtendo	32001.7
Wtendo	16851.5
Wtendo	23911.7
Wtendo	21195.4
Wtendo	14873.8
Wtendo	25401.2
Wtendo	17992.7
Wtendo	17875.6
Wtendo	15184.4
Wtendo	27762.7
Wtendo	15956.6
Wtendo	24305.2
Wtendo	20867.4
Wtendo	22176.1
Wtendo	24039.5
Wtendo	14263.6
Wtendo	16087
Wtendo	25259.6
Wtendo	33172.6
Wtendo	24607.3
Wtendo	28137.6
Wtendo	14817.3
Wtendo	22847.1
Wtendo	22983.3
Wtendo	33276.3
Wtendo	14220.4
Wtendo	14261.9
Wtendo	29597.5
Wtendo	17549.5
Wtendo	23444.5
Wtendo	15590.5
Wtendo	13693.6
Wtendo	29188.2
Wtendo	18649
Wtendo	26815.3
Wtendo	36765.7
Wtendo	15558.4
Wtendo	21154.9
Wtendo	17631.5
Wtendo	20963.2
Wtendo	20927.9
Wtendo	25823.8
Wtendo	19083.3
Wtendo	31550.4
Wtendo	19966.2
Wtendo	25866.4
Wtendo	28462
Wtendo	25867.3
Wtendo	17393.2
Wtendo	25986.6
Wtendo	49229.7
Wtendo	21526.5
Wtendo	19092.3
Wtendo	22457.7
Wtendo	38065.9
Wtendo	15611.8
Wtendo	24613.1
Wtendo	28171.6
Wtendo	16822.6
Wtendo	14375.3
Wtendo	17598.8
Wtendo	15175.2
Wtendo	20169.3
Wtendo	19939.7
Wtendo	20014.7
Wtendo	24400.3
Wtendo	22028.7
Wtendo	21393.1
Wtendo	24660
Wtendo	19484.8
Wtendo	23143.7
Wtendo	16012.6
Wtendo	21552.4
Wtendo	35745.7
Wtendo	30871
Wtendo	19838.2
Wtendo	44914.7
Wtendo	56784.1
Wtendo	19563.2
Wtendo	15766.2
Wtendo	40436.6
Wtendo	22471.4
Wtendo	17404.3
Wtendo	19055.9
Wtendo	21826.8
Wtendo	19885.6
Wtendo	14597.6
Wtendo	28290.3
Wtendo	28367.8
Wtendo	21664.8
Wtendo	28234.3
Wtendo	26311.4
Wtendo	31580
Wtendo	35808
Wtendo	30140.1
Wtendo	23200.3
Wtendo	16363.8
Wtendo	16860.9
Wtendo	34718.9
Wtendo	14960.4
Wtendo	19377.6
Wtendo	64060.4
Wtendo	37087
Wtendo	44617.9
Wtendo	28424.6
Wtendo	25625.7
Wtendo	22129.4
Wtendo	23460
Wtendo	17295.5
Wtendo	17913.7
Wtendo	32352.6
Wtendo	94511.3
Wtendo	61142.5
Wtendo	25615.1
Wtendo	25704.6
Wtendo	26047.9
Wtendo	34572.8
Wtendo	40125.8
Wtendo	29802.8
Wtendo	61562.9
Wtendo	25697.4
Wtendo	32544.6
Wtendo	28658.6
Wtendo	21032.8
Wtendo	22858.5
Wtendo	32595.8
Wtendo	58353.8
Wtendo	47806.8
Wtendo	28424.6
Wtendo	19957.6
Wtendo	53764
Wtendo	35995.6
Wtendo	47459.1
Wtendo	30050.9
Wtendo	27402.3
Wtendo	93798.7
Wtendo	24384.3
Wtendo	25836.9
Wtendo	19784.8
Wtendo	31874.9
Wtendo	32615.9
Wtendo	23884.3
Wtendo	37552.8
Wtendo	44686
Wtendo	22730.4
Wtendo	32793.4
Wtendo	49142
Wtendo	25053
Wtendo	18466.4
Wtendo	42290.4
Wtendo	25356.6
Wtendo	41295.1
Wtendo	33557.9
Wtendo	20983.3
Wtendo	67217.6
Wtendo	43258.9
Wtendo	41280.4
Wtendo	29504.8
Wtendo	36640.9
Wtendo	41131.3
Wtendo	18262.5
Wtendo	57225.1
Wtendo	27472.4
Wtendo	37125.7
Wtendo	16201.9
Wtendo	26212
Wtendo	35936.5
Wtendo	50862.3
Wtendo	19203.1
Wtendo	24440.9
Wtendo	15438.5
Wtendo	19485.4
Wtendo	26874.5
Wtendo	18661.7
Wtendo	19078.9
Wtendo	19090.8
Wtendo	24894.6
Wtendo	25709.9
Wtendo	28778
Wtendo	23192.2
Wtendo	19292.1
Wtendo	16873.3
Wtendo	44144.1
Wtendo	26964.5
Wtendo	33864
Wtendo	25576
Wtendo	30757
Wtendo	24722.3
Wtendo	32407.7
Wtendo	16440.9
Wtendo	23846.9
Wtendo	22180.3
Wtendo	20279.3
Wtendo	13702.2
Wtendo	22435.6
Wtendo	19913.9
Wtendo	25251.4
Wtendo	27098.6
Wtendo	29382
Wtendo	35005.9
Wtendo	23279.1
Wtendo	37243.2
Wtendo	21962
Wtendo	61188.9
Wtendo	20133
Wtendo	20243
Wtendo	46013.2
Wtendo	19074.1
Wtendo	16556.5
Wtendo	34730
Wtendo	41431.6
Wtendo	29909.5
Wtendo	39702.4
Wtendo	27373.6
Wtendo	34443.9
Wtendo	34210.4
Wtendo	18340.5
Wtendo	15335
Wtendo	32633.4
Wtendo	16938.2
Wtendo	27508.2
Wtendo	16644.2
Wtendo	24548.5
Wtendo	27608.5
Wtendo	18845.7
Wtendo	89492.1
Wtendo	16130
Wtendo	32525.1
Wtendo	20904.5
Wtendo	42697.6
Wtendo	46883.5
Wtendo	30801.9
Wtendo	35410
Wtendo	28591.4
Wtendo	35061.8
Wtendo	46883.5
Wtendo	27922.3
Wtendo	38531.9
Wtendo	34662.7
Wtendo	25396.8
Wtendo	19542.6
Wtendo	23691
Wtendo	21315
Wtendo	21973.6
Wtendo	34512.9
Wtendo	39081.7
Wtendo	22193
Wtendo	20427.7
Wtendo	53840.4
Wtendo	21096.8
Wtendo	18517.4
Wtendo	40936.4
Wtendo	33977
Wtendo	22951.5
Wtendo	33695.2
Wtendo	24450.6
Wtendo	18731
Wtendo	21242.2
Wtendo	26569.2
Wtendo	37158.9
Wtendo	34437
Wtendo	22028.2
Wtendo	30977
Wtendo	17246.5
Wtendo	25716.9
Wtendo	24114
Wtendo	16771.2
Wtendo	29711.4
Wtendo	26702.1
Wtendo	20319.1
Wtendo	22440.6
Wtendo	19180.3
Wtendo	22040.2
Wtendo	23315.7
Wtendo	32715.3
Wtendo	68067
Wtendo	14470.1
Wtendo	26206.1
Wtendo	16166.4
Wtendo	25271
Wtendo	23858.3
Wtendo	22050.9
Wtendo	19407.2
Wtendo	18913.4
Wtendo	23675
Wtendo	15904.4
Wtendo	34686.5
Wtendo	23556.3
Wtendo	45902.8
Wtendo	40170.2
Wtendo	11945.5
Wtendo	19316.1
Wtendo	24898.3
Wtendo	21880.5
Wtendo	27402.5
Wtendo	41392
Wtendo	25512.9
Wtendo	17604.5
Wtendo	22801.3
Wtendo	25861.6
Wtendo	23798.9
Wtendo	13735.4
Wtendo	31463.8
Wtendo	42475.2
Wtendo	28324.7
Wtendo	23172.9
Wtendo	26449.2
Wtendo	28355.7
Wtendo	34803.4
Wtendo	18735.4
Wtendo	16324.4
Wtendo	41969.4
Wtendo	50665.5
Wtendo	32070.7
Wtendo	34856.9
Wtendo	51833.5
Wtendo	23507.1
Wtendo	33796.4
Wtendo	26470.2
Wtendo	25082.7
Wtendo	25812.4
Wtendo	29674.5
Wtendo	29617.6
Wtendo	31161.7
Wtendo	24312.3
Wtendo	36630
Wtendo	71833.1
Wtendo	42409.9
Wtendo	20315.4
Wtendo	24437.2
Wtendo	38903
Wtendo	25645.4
Wtendo	36697.6
Wtendo	21582.5
Wtendo	20375.2
Wtendo	30120.6
Wtendo	24335.8
Wtendo	59241.9
Wtendo	73326.5
Wtendo	33338.1
Wtendo	18773.2
Wtendo	35722.4
Wtendo	21144.2
Wtendo	23435
Wtendo	40721.2
Wtendo	19980.1
Wtendo	36614.9
Wtendo	72127.6
Wtendo	52572
Wtendo	16717.3
Wtendo	68632
Wtendo	26997.3
Wtendo	20882.9
Wtendo	40207.8
Wtendo	74155.5
Wtendo	27134.8
Wtendo	33713.6
Wtendo	31930.7
Wtendo	51187
Wtendo	20503.9
Wtendo	23064.9
Wtendo	17276.3
Wtendo	47626.4
Wtendo	21837.1
Wtendo	28520.5
Wtendo	30674.8
Wtendo	42155.1
Wtendo	21175.9
Wtendo	26972.5
Wtendo	24010.4
Wtendo	26066.6
Wtendo	20347.7
Wtendo	59730.4
Wtendo	21886.6
Wtendo	32354.5
Wtendo	21981.5
Wtendo	17638.6
Wtendo	52426.4
Wtendo	20657.9
Wtendo	53543
Wtendo	21639.3
Wtendo	22925.8
Wtendo	21007
Wtendo	18549.9
Wtendo	20223.8
Wtendo	31971.4
Wtendo	25273.6
Wtendo	71204.7
Wtendo	29473.5
Wtendo	24668.2
Wtendo	23744.9
Wtendo	25052.4
Wtendo	32445.1
Wtendo	49310
Wtendo	62938.9
Wtendo	28530.1
Wtendo	33746.4
Wtendo	20529.2
Wtendo	30831.5
Wtendo	34910
Wtendo	29104.1
Wtendo	33749.4
Wtendo	31366.3
Wtendo	24431.1
Wtendo	28166.3
Wtendo	36536.5
Wtendo	37952
Wtendo	29647.4
Wtendo	64790.9
Wtendo	21109.9
Wtendo	29647.4
Wtendo	21229.4
Wtendo	27145
Wtendo	21560.8
Wtendo	17085.1
Wtendo	39557.4
Wtendo	19304.8
Wtendo	20528.7
Wtendo	26454.6
Wtendo	19022.1
Wtendo	37130.6
Wtendo	45334.3
Wtendo	46358.2
Wtendo	33748.9
Wtendo	21061.4
Wtendo	58395.7
Wtendo	30928.9
Wtendo	32956.3
Wtendo	23976.3
Wtendo	90532.4
Wtendo	26961.6
Wtendo	27414
Wtendo	19082
Wtendo	17684.7
Wtendo	21494.2
Wtendo	21086.5
Wtendo	20509
Wtendo	59702.9
Wtendo	53064.3
Wtendo	63570.3
Wtendo	21126.5
Wtendo	16332.9
Wtendo	44213
Wtendo	19532.4
Wtendo	14833.6
Wtendo	33800
Wtendo	16805.7
Wtendo	24678.8
Wtendo	33635.8
Wtendo	17823.6
Wtendo	33532.5
Wtendo	31158.8
Wtendo	42087.9
Wtendo	30121.5
Wtendo	27469.2
Wtendo	22500.8
Wtendo	20732.1
Wtendo	53414.6
Wtendo	38942.2
Wtendo	34806.7
Wtendo	22914.6
Wtendo	29859.7
Wtendo	36451.9
Wtendo	34952.1
Wtendo	24759.5
Wtendo	58015.7
Wtendo	70960.2
Wtendo	32988
Wtendo	41683.8
Wtendo	43701
Wtendo	57726.3
Wtendo	20093.3
Wtendo	31682.9
Wtendo	43640.3
Wtendo	69486.8
Wtendo	33023.7
Wtendo	27076.3
Wtendo	34713.6
Wtendo	31376.7
Wtendo	19272.6
Wtendo	29199.7
Wtendo	65693.6
Wtendo	27731.4
Wtendo	31440.5
Wtendo	38159.2
Wtendo	33966.1
Wtendo	34245.7
Wtendo	35330.5
Wtendo	21887.5
Wtendo	38313.2
Wtendo	24207
Wtendo	35669.1
Wtendo	37167.1
Wtendo	29631.8
Wtendo	26559.5
Wtendo	36825.7
Wtendo	10954.7
Wtendo	27255
Wtendo	15787.1
Wtendo	17406.5
Wtendo	26861.4
Wtendo	23577.4
Wtendo	16185.2
Wtendo	14099.2
Wtendo	26610.7
Wtendo	24832.3
Wtendo	15197.4
Wtendo	20793
Wtendo	33569.9
Wtendo	16871.5
Wtendo	39228
Wtendo	18414.7
Wtendo	26966.4
Wtendo	16640.2
Wtendo	19745.9
Wtendo	17479.7
Wtendo	17147.6
Wtendo	17664.5
Wtendo	14585
Wtendo	18302
Wtendo	19863.1
Wtendo	28196.8
Wtendo	18076.9
Wtendo	18384.6
Wtendo	21618.4
Wtendo	28447.2
Wtendo	17283.3
Wtendo	26972.2
Wtendo	26481.1
Wtendo	16113.7
Wtendo	27756.9
Wtendo	30523.5
Wtendo	14950.5
Wtendo	15233.9
Wtendo	31898.7
Wtendo	19829.3
Wtendo	16343.9
Wtendo	24606.9
Wtendo	21618.9
Wtendo	14964.6
Wtendo	16199.8
Wtendo	15709.8
Wtendo	19874.8
Wtendo	16776.8
Wtendo	30995.2
Wtendo	27684.2
Wtendo	14967.8
Wtendo	16674.6
Wtendo	15782.2
Wtendo	16083.4
Wtendo	19373.8
Wtendo	23063
Wtendo	16554.2
Wtendo	21133.1
Wtendo	30524.9
Wtendo	26699.9
Wtendo	25114.7
Wtendo	16651.7
Wtendo	15080.4
Wtendo	45339.4
Wtendo	19376.7
Wtendo	15760.4
Wtendo	23029.2
Wtendo	15173.9
Wtendo	16283
Wtendo	20338.2
Wtendo	17660.9
Wtendo	23209.6
Wtendo	27530.4
Wtendo	24339
Wtendo	19947
Wtendo	19609.6
Wtendo	18715
Wtendo	18234.8
Wtendo	20747
Wtendo	21019.7
Wtendo	20059.5
Wtendo	12927.2
Wtendo	16397.5
Wtendo	23166.2
Wtendo	20059.5
Wtendo	23532.7
Wtendo	28806.1
Wtendo	44234.2
Wtendo	18952.5
Wtendo	27780.2
Wtendo	20764.4
Wtendo	30157.3
Wtendo	15363
Wtendo	19392.9
Wtendo	34917.3
Wtendo	14896.9
Wtendo	26050.3
Wtendo	21959.6
Wtendo	36629.4
Wtendo	21329.7
Wtendo	29391.2
Wtendo	24046.7
Wtendo	37612
Wtendo	17903.3
Wtendo	16985.2
Wtendo	35177.8
Wtendo	19661.3
Wtendo	14119.8
Wtendo	24650.2
Wtendo	21809.4
Wtendo	24737.7
Wtendo	25347.2
Wtendo	31180.8
Wtendo	30002.3
Wtendo	23332.1
Wtendo	19886.8
Wtendo	25552.7
Wtendo	48202.1
Wtendo	27486.2
Wtendo	21413.1
Wtendo	37009.3
Wtendo	33840.2
Wtendo	22277.9
Wtendo	18433.9
Wtendo	19026.5
Wtendo	38882.7
Wtendo	25359.8
Wtendo	18818.1
Wtendo	23581.1
Wtendo	28598.1
Wtendo	27502.1
Wtendo	21807.7
Wtendo	32664.1
Wtendo	14888.8
Wtendo	20456.3
Wtendo	23332.1
Wtendo	16077.5
Wtendo	30165.9
Wtendo	23934.8
Wtendo	17058.5
Wtendo	23641.4
Wtendo	18906.3
Wtendo	30524.1
Wtendo	21039.8
Wtendo	33958.4
Wtendo	20289.1
Wtendo	28121
Wtendo	21807.7
Wtendo	22776.1
Wtendo	32096.8
Wtendo	18880.1
Wtendo	11926.5
Wtendo	10850.3
Wtendo	22370
Wtendo	20479.7
Wtendo	47580.5
Wtendo	27063.1
Wtendo	18584.9
Wtendo	24221.7
Wtendo	25469.8
Wtendo	21572.3
Wtendo	15750.2
Wtendo	15367.6
Wtendo	22855.5
Wtendo	36853.5
Wtendo	26911.3
Wtendo	65693.2
Wtendo	31971
Wtendo	39487.6
Wtendo	24090.7
Wtendo	47296.2
Wtendo	16878.8
Wtendo	26460.2
Wtendo	22049.8
Wtendo	22465.9
Wtendo	24554.5
Wtendo	21243.8
Wtendo	20744.1
Wtendo	50966.7
Wtendo	81636.8
Wtendo	29802.6
Wtendo	13571.8
Wtendo	17974.7
Wtendo	68343.6
Wtendo	50062.9
Wtendo	23505.1
Wtendo	47007.4
Wtendo	16857.5
Wtendo	65944.3
Wtendo	41085.2
Wtendo	41508.6
Wtendo	17184.1
Wtendo	16156.3
Wtendo	28476.5
Wtendo	17650.9
Wtendo	19929
Wtendo	26809
Wtendo	54082.3
Wtendo	20919.2
Wtendo	36143.5
Wtendo	74208.5
Wtendo	17381.7
Wtendo	22869.3
Wtendo	19068.5
Wtendo	38295.4
Wtendo	26413.8
Wtendo	43055.6
Wtendo	28229.8
Wtendo	32153.6
Wtendo	35606.9
Wtendo	63944.3
Wtendo	36369
Wtendo	22987.5
Wtendo	18473.6
Wtendo	71242.3
Wtendo	38250.1
Wtendo	16152.6
Wtendo	13955.3
Wtendo	21096.3
Wtendo	17620.8
Wtendo	35673.3
Wtendo	29198
Wtendo	50154.3
Wtendo	13672.6
Wtendo	35120.3
Wtendo	13726.3
Wtendo	42162.5
Wtendo	43576.2
Wtendo	15151.8
Wtendo	23748.5
Wtendo	20944.7
Wtendo	19243.6
Wtendo	36331.2
Wtendo	18821.8
Wtendo	16615.8
Wtendo	29462
Wtendo	23708.5
Wtendo	46003.7
Wtendo	44269.1
Wtendo	40778.6
Wtendo	20967.2
Wtendo	36180.8
Wtendo	13877.8
Wtendo	16178.3
Wtendo	18021.4
Wtendo	17028.1
Wtendo	19624.2
Wtendo	19995.4
Wtendo	26364.7
Wtendo	19709.8
Wtendo	51466.4
Wtendo	41102.1
Wtendo	12535.2
Wtendo	44193.1
Wtendo	20268.7
Wtendo	25639.4
Wtendo	40385.1
Wtendo	21276.9
Wtendo	24657.1
Wtendo	22920.6
Wtendo	20306.8
Wtendo	15599.8
Wtendo	40243.9
Wtendo	11307.6
Wtendo	14387
Wtendo	57776.9
Wtendo	16224.1
Wtendo	22284.2
Wtendo	23284.8
Wtendo	18610.4
Wtendo	34557.1
Wtendo	22758.5
Wtendo	19941.7
Wtendo	19548.2
Wtendo	26317.2
Wtendo	19460.2
Wtendo	15729.7
Wtendo	19309.8
Wtendo	13515.1
Wtendo	32307.8
Wtendo	18365.6
Wtendo	20184.4
Wtendo	17514.1
Wtendo	19584.6
Wtendo	23892
Wtendo	18414.5
Wtendo	24604.9
Wtendo	24029.6
Wtendo	33405.9
Wtendo	24977.5
Wtendo	15801.5
Wtendo	35736
Wtendo	15923.3
Wtendo	24489.5
Wtendo	28946.2
Wtendo	25488.1
Wtendo	16550.9
Wtendo	19827.2
Wtendo	34894.5
Wtendo	24394.9
Wtendo	33158.9
Wtendo	30728.8
Wtendo	37196.4
Wtendo	22240.1
Wtendo	46256.9
Wtendo	25192.5
Wtendo	49787.1
Wtendo	22790.6
Wtendo	43028.5
Wtendo	29389.3
Wtendo	27781.5
Wtendo	17477.6
Wtendo	36678.3
Wtendo	27644.2
Wtendo	36635.3
Wtendo	33634.9
Wtendo	36518.1
Wtendo	61138.7
Wtendo	42993.7
Wtendo	34942.4
Wtendo	30672.6
Wtendo	17751.2
Wtendo	29530.6
Wtendo	28697.7
Wtendo	18226.3
Wtendo	94928.3
Wtendo	40642.8
Wtendo	13868
Wtendo	27525.9
Wtendo	29971.3
Wtendo	31827.7
Wtendo	51548.9
Wtendo	23633.3
Wtendo	23946.2
Wtendo	28295.6
Wtendo	14712.6
Wtendo	20409.6
Wtendo	19336.9
Wtendo	30217.1
Wtendo	12903.8
Wtendo	16291
Wtendo	12797.4
Wtendo	18508.6
Wtendo	25683.3
Wtendo	41458.6
Wtendo	21623.6
Wtendo	18341.3
Wtendo	21000.5
Wtendo	19015.6
Wtendo	19455
Wtendo	52195.8
Wtendo	14173.4
Wtendo	23548.8
Wtendo	19047.2
Wtendo	62292.5
Wtendo	15174.7
Wtendo	19068.8
Wtendo	46017.1
Wtendo	18207
Wtendo	24459.8
Wtendo	19004.8
Wtendo	35367.9
Wtendo	18315.4
Wtendo	16767.9
Wtendo	43797.6
Wtendo	30678.1
Wtendo	27949.1
Wtendo	27889.5
Wtendo	21958.7
Wtendo	24980.5
Wtendo	21837.8
Wtendo	15513.9
Wtendo	20126.4
Wtendo	32017
Wtendo	18399.3
Wtendo	29065.4
Wtendo	22013
Wtendo	30383.7
Wtendo	20529
Wtendo	23216.4
Wtendo	20137.7
Wtendo	25911
Wtendo	20774.3
Wtendo	16036.5
Wtendo	24604.8
Wtendo	19695.7
Wtendo	21133.3
Wtendo	16604.6
Wtendo	26719
Wtendo	41526.7
Wtendo	29250.2
Wtendo	28172.2
Wtendo	20399.4
Wtendo	20071.4
Wtendo	40491.7
Wtendo	21565.3
Wtendo	18653.2
Wtendo	18425.3
Wtendo	22823.5
Wtendo	17060.4
Wtendo	20221.3
Wtendo	24434.2
Wtendo	27185.3
Wtendo	22434.3
Wtendo	20989.6
Wtendo	32900.1
Wtendo	36370.6
Wtendo	19761.8
Wtendo	18756.8
Wtendo	28479.8
Wtendo	21833.1
Wtendo	34627.4
Wtendo	16914.5
Wtendo	18158.8
Wtendo	30583.1
Wtendo	28321.2
Wtendo	38875.6
Wtendo	21031
Wtendo	36422.4
Wtendo	35082.7
Wtendo	54061
Wtendo	29156.4
Wtendo	26988.4
Wtendo	24303
Wtendo	30895.6
Wtendo	40159.2
Wtendo	22624.5
Wtendo	20354.4
Wtendo	17070.7
Wtendo	16546.8
Wtendo	20113.9
Wtendo	19945.2
Wtendo	27165.8
Wtendo	41389.7
Wtendo	27888.5
Wtendo	27342
Wtendo	23242.7
Wtendo	38250.6
Wtendo	30241.6
Wtendo	23594.7
Wtendo	44793.3
Wtendo	34708.4
Wtendo	26654
Wtendo	56418.8
Wtendo	17170.8
Wtendo	41820
Wtendo	32494.9
Wtendo	55672.8
Wtendo	40182.3
Wtendo	15278.5
Wtendo	75611.8
Wtendo	26053.1
Wtendo	25102.6
Wtendo	45211
Wtendo	27055.2
Wtendo	44001.4
Wtendo	28685.1
Wtendo	15584.3
Wtendo	30083.4
Wtendo	33472
Wtendo	30733.1
Wtendo	20510.9
Wtendo	31722.4
Wtendo	20915.1
Wtendo	27405.4
Wtendo	22346.7
Wtendo	30539.8
Wtendo	19119
Wtendo	25352.1
Wtendo	17919.9
Wtendo	24021.1
Wtendo	21850.1
Wtendo	32963.6
Wtendo	30835.5
Wtendo	42201.8
Wtendo	34814.4
Wtendo	24423.5
Wtendo	29250.2
Wtendo	29715.6
Wtendo	17565.4
Wtendo	25643.9
Wtendo	32241.7
Wtendo	18867.9
Wtendo	17655.8
Wtendo	28561.8
Wtendo	30052.4
Wtendo	33451.1
Wtendo	27639.6
Wtendo	23208.7
Wtendo	24739.1
Wtendo	16561.4
Wtendo	19741.3
Wtendo	17168.9
Wtendo	13422.7
Wtendo	32652.6
Wtendo	30452.6
Wtendo	29462.9
Wtendo	14052.2
Wtendo	35413.2
Wtendo	23977.1
Wtendo	20555.6
Wtendo	22121.1
Wtendo	28042.8
Wtendo	25547.2
Wtendo	20338
Wtendo	37813.6
Wtendo	31015.4
Wtendo	26404.2
Wtendo	27537.8
Wtendo	18221.7
Wtendo	22904.1
Wtendo	23681.4
Wtendo	36911.6
Wtendo	19516
Wtendo	37539.3
Wtendo	36466.5
Wtendo	30830.3
Wtendo	26205
Wtendo	34905.7
Wtendo	21097.8
Wtendo	20586.8
Wtendo	19426
Wtendo	53107.3
Wtendo	21116.4
Wtendo	21763
Wtendo	29985.3
Wtendo	25599.5
Wtendo	19196.1
Wtendo	18877.3
Wtendo	37384.2
Wtendo	74849.5
Wtendo	14989.3
Wtendo	21461.5
Wtendo	18294.3
Wtendo	13716.5
Wtendo	13914
Wtendo	35382.2
Wtendo	15592.4
Wtendo	15755.9
Wtendo	12472.8
Wtendo	32625.5
Wtendo	19276.5
Wtendo	41164.8
Wtendo	14889.1
Wtendo	24553.4
Wtendo	17152.1
Wtendo	23481.3
Wtendo	31337.4
Wtendo	27473.7
Wtendo	29791.8
Wtendo	23463.7
Wtendo	15595.8
Wtendo	14034.9
Wtendo	22219.5
Wtendo	25206.6
Wtendo	14128.5
Wtendo	39266.3
Wtendo	14470.7
Wtendo	32823.2
Wtendo	20726.8
Wtendo	19510.6
Wtendo	20702.3
Wtendo	44043.5
Wtendo	41683.7
Wtendo	28532.8
Wtendo	28755.1
Wtendo	37004.8
Wtendo	15399.3
Wtendo	14826.7
Wtendo	18004.6
Wtendo	36509.3
Wtendo	19448.9
Wtendo	12136.5
Wtendo	17145
Wtendo	34105.5
Wtendo	47895.3
Wtendo	13275.5
Wtendo	46958
Wtendo	18126.8
Wtendo	25170.3
Wtendo	22506.5
Wtendo	15718.9
Wtendo	29294.5
Wtendo	40064.8
Wtendo	34705.2
Wtendo	18493.1
Wtendo	22674.1
Wtendo	14311.9
Wtendo	19132.9
Wtendo	19236
Wtendo	78668.2
Wtendo	16752.1
Wtendo	62597.7
Wtendo	18162.4
Wtendo	17627.8
Wtendo	18921.5
Wtendo	34717.5
Wtendo	24264.2
Wtendo	14926.7
Wtendo	16623.3
Wtendo	15012.5
Wtendo	20943
Wtendo	39785.9
Wtendo	17443.5
Wtendo	22286.9
Wtendo	24038.9
Wtendo	20403.1
Wtendo	12088.3
Wtendo	17066.1
Wtendo	14029.2
Wtendo	15797.6
Wtendo	16861.6
Wtendo	16955.8
Wtendo	12533.9
Wtendo	18259.7
Wtendo	11633.8
Wtendo	15742
Wtendo	16914.1
Wtendo	20145.9
Wtendo	25747.8
Wtendo	26420
Wtendo	31080.8
Wtendo	52528.3
Wtendo	52572.6
Wtendo	14614.4
Wtendo	21794.2
Wtendo	23025.3
Wtendo	17706.7
Wtendo	14357
Wtendo	22604.3
Wtendo	61611.6
Wtendo	15867.6
Wtendo	37976.3
Wtendo	25470.2
Wtendo	20124.7
Wtendo	15519.1
Wtendo	18313.3
Wtendo	14984.7
Wtendo	37514.4
Wtendo	14509.5
Wtendo	16753.5
Wtendo	14008.3
Wtendo	20324.5
Wtendo	20387.2
Wtendo	18756.9
Wtendo	18635.2
Wtendo	18129.7
Wtendo	25284.8
Wtendo	16874.4
Wtendo	20822.2
Wtendo	23861.7
Wtendo	19863.6
Wtendo	21499.7
Wtendo	19546.3
Wtendo	14540.5
Wtendo	34201.3
Wtendo	42426
Wtendo	25595.5
Wtendo	17733.7
Wtendo	25009.2
Wtendo	23825.6
Wtendo	19559
Wtendo	19425.1
Wtendo	17671.3
Wtendo	17066.7
Wtendo	31912
Wtendo	14977.4
Wtendo	24732.7
Wtendo	19263.2
Wtendo	18787.3
Wtendo	20608.7
Wtendo	18572.1
Wtendo	26247
Wtendo	24563.3
Wtendo	20238.1
Wtendo	27044
Wtendo	18958.3
Wtendo	15939.4
Wtendo	54613
Wtendo	24772.7
Wtendo	37588.9
Wtendo	17980.9
Wtendo	16129.3
Wtendo	26985.9
Wtendo	18043.9
Wtendo	21750
Wtendo	29895.1
Wtendo	21889.6
Wtendo	15228.2
Wtendo	14769.1
Wtendo	18953.9
Wtendo	22977.1
Wtendo	21648.7
Wtendo	20275.7
Wtendo	18623.5
Wtendo	16513.3
Wtendo	28936.3
Wtendo	23864.7
Wtendo	17913.4
Wtendo	81571.2
Wtendo	35967.6
Wtendo	16911.5
Wtendo	16038.7
Wtendo	13048.4
Wtendo	19823.8
Wtendo	14709.8
Wtendo	12562.7
Wtendo	14463.4
Wtendo	16145.2
Wtendo	15263.7
Wtendo	14830.1
Wtendo	44076.8
Wtendo	16683.7
Wtendo	15923
Wtendo	19497.5
Wtendo	16932.5
Wtendo	28694.9
Wtendo	18501.2
Wtendo	13838.1
Wtendo	27750.4
Wtendo	14742.4
Wtendo	25993.1
Wtendo	15682.5
Wtendo	19324
Wtendo	25206.5
Wtendo	29756.9
Wtendo	29641.3
Wtendo	19745.9
Wtendo	19863.1
Wtendo	21835.3
Wtendo	19310.5
Wtendo	18993.7
Wtendo	19931.1
Wtendo	24553.7
Wtendo	17837.9
Wtendo	22208.8
Wtendo	16078.4
Wtendo	22996.3
Wtendo	21971.9
Wtendo	19200.7
Wtendo	31057.7
Wtendo	27569.1
Wtendo	18187.7
Wtendo	22124.1
Wtendo	16876
Wtendo	14844.9
Wtendo	51955.8
Wtendo	20433.2
Wtendo	17734.1
Wtendo	28039.8
Wtendo	18043.6
Wtendo	15548.2
Wtendo	21384.2
Wtendo	14984.1
Wtendo	29632.5
Wtendo	19335.3
Wtendo	23049.3
Wtendo	20883.5
Wtendo	62118.6
Wtendo	12452.9
Wtendo	23634
Wtendo	29633.8
Wtendo	19087
Wtendo	22184
Wtendo	38279.2
Wtendo	24306.4
Wtendo	15045.6
Wtendo	11875
Wtendo	22552.5
Wtendo	18792.3
Wtendo	12502.3
Wtendo	15097.9
Wtendo	12301.2
Wtendo	15243.8
Wtendo	17360.5
Wtendo	21337.7
Wtendo	12082.7
Wtendo	13766.1
Wtendo	20982.2
Wtendo	16583.7
Wtendo	11346.2
Wtendo	17058.9
Wtendo	22109.3
Wtendo	18516.2
Wtendo	14017
Wtendo	42491
Wtendo	16410.2
Wtendo	18673.5
Wtendo	17688.2
Wtendo	14679.7
Wtendo	17888.1
Wtendo	9438.78
Wtendo	9969.46
Wtendo	50071.4
Wtendo	32144
Wtendo	12578.2
Wtendo	42952.7
Wtendo	17704.7
Wtendo	45383.7
Wtendo	34378.4
Wtendo	40999.7
Wtendo	17511.5
Wtendo	44935.5
Wtendo	22499.1
Wtendo	26030.3
Wtendo	50691.3
Wtendo	50447.1
Wtendo	12856.8
Wtendo	75766.2
Wtendo	18311.1
Wtendo	14037.2
Wtendo	22494.9
Wtendo	23675.9
Wtendo	100688
Wtendo	46606.3
Wtendo	16009.1
Wtendo	22336.3
Wtendo	42496.6
Wtendo	44365.2
Wtendo	21386.8
Wtendo	37080.5
Wtendo	23842.8
Wtendo	41316.6
Wtendo	30983.7
Wtendo	21453.8
Wtendo	20347
Wtendo	21597.6
Wtendo	17037.9
Wtendo	36578.5
Wtendo	21491.8
Wtendo	25021
Wtendo	14257.9
Wtendo	25082.5
Wtendo	26134.8
Wtendo	56245.4
Wtendo	20301.9
Wtendo	14155.5
Wtendo	20695.5
Wtendo	20840.1
Wtendo	18190.4
Wtendo	20564.4
Wtendo	24712.5
Wtendo	24345.3
Wtendo	87062.6
Wtendo	30677
Wtendo	24936.4
Wtendo	25535.2
Wtendo	49446.1
Wtendo	27617.1
Wtendo	36933.4
Wtendo	17425.3
Wtendo	23123
Wtendo	23172.6
Wtendo	19399.1
Wtendo	21842.5
Wtendo	60432.8
Wtendo	29683.5
Wtendo	16469.6
Wtendo	17421.5
Wtendo	52334
Wtendo	16429.1
Wtendo	23624.8
Wtendo	21735.3
Wtendo	17039.5
Wtendo	16202.3
Wtendo	20405.5
Wtendo	27623.7
Wtendo	47229.4
Wtendo	22859.9
Wtendo	39374.5
Wtendo	21356.2
Wtendo	21870.7
Wtendo	15458.3
Wtendo	17660.8
Wtendo	16148.7
Wtendo	16108
Wtendo	23427.2
Wtendo	23971.5
Wtendo	26328.1
Wtendo	25217.5
Wtendo	21017.9
Wtendo	35304.7
Wtendo	15979.3
Wtendo	19519.3
Wtendo	23020.7
Wtendo	27333.2
Wtendo	37192.9
Wtendo	21864
Wtendo	30992.5
Wtendo	43365.1
Wtendo	19338
Wtendo	23470
Wtendo	37174.1
Wtendo	14859.3
Wtendo	20939.2
Wtendo	19904.9
Wtendo	19456.2
Wtendo	41668.1
Wtendo	37494.5
Wtendo	30301.2
Wtendo	16930.3
Wtendo	15494
Wtendo	27740
Wtendo	18465.5
Wtendo	16932.8
Wtendo	24236.4
Wtendo	27740
Wtendo	22833.1
Wtendo	17085
Wtendo	26437.5
Wtendo	31869.6
Wtendo	17488.9
Wtendo	22815.2
Wtendo	24065
Wtendo	24726.5
Wtendo	28821.6
Wtendo	26597
Wtendo	23577.8
Wtendo	19546.1
Wtendo	17630.2
Wtendo	16179.5
Wtendo	22956.5
Wtendo	13261.9
Wtendo	24012.6
Wtendo	15613.7
Wtendo	34343.3
Wtendo	28438.8
Wtendo	22545.7
Wtendo	46973
Wtendo	22927.2
Wtendo	25186.4
Wtendo	24655.3
Wtendo	26144
Wtendo	23616.6
Wtendo	55272.1
Wtendo	25857.1
Wtendo	29014.1
Wtendo	51617.5
Wtendo	21150.7
Wtendo	18467
Wtendo	15803.4
Wtendo	35876.7
Wtendo	20426.4
Wtendo	24570.8
Wtendo	63714
Wtendo	23258.2
Wtendo	35354.5
Wtendo	29822.2
Wtendo	17245.2
Wtendo	17680.4
Wtendo	49299.9
Wtendo	16391.1
Wtendo	52992.3
Wtendo	25248.2
Wtendo	78555.6
Wtendo	32720
Wtendo	21679.7
Wtendo	37720.7
Wtendo	15385.4
Wtendo	36779.3
Wtendo	19613
Wtendo	18137.5
Wtendo	20551.2
Wtendo	17572
Wtendo	13633.5
Wtendo	14726.4
Wtendo	26099.3
Wtendo	11032.5
Wtendo	32400.8
Wtendo	18026.5
Wtendo	14276.8
Wtendo	17999.4
Wtendo	15572.8
Wtendo	21000.1
Wtendo	28803.4
Wtendo	21414.4
Wtendo	34598.1
Wtendo	23360.7
Wtendo	30151.6
Wtendo	25155.1
Wtendo	15124.2
Wtendo	19359.5
Wtendo	11592.8
Wtendo	23426.4
Wtendo	17691.6
Wtendo	16826.7
Wtendo	31284.6
Wtendo	14374.9
Wtendo	22804.4
Wtendo	13077.9
Wtendo	14677.5
Wtendo	16624.2
Wtendo	13869.4
Wtendo	18413.7
Wtendo	20506.6
Wtendo	31734.2
Wtendo	17813.5
Wtendo	24414.8
Wtendo	19246.9
Wtendo	14533.3
Wtendo	25576.7
Wtendo	20443.7
Wtendo	15064
Wtendo	28960.6
Wtendo	22815.1
Wtendo	15435.5
Wtendo	20841
Wtendo	19460.6
Wtendo	24316.2
Wtendo	19931.6
Wtendo	12634
Wtendo	18859.6
Wtendo	33669
Wtendo	53032
Wtendo	43508.8
Wtendo	26335.9
Wtendo	13962
Wtendo	12391.1
Wtendo	19894.8
Wtendo	16437.1
Wtendo	20539.8
Wtendo	25879.5
Wtendo	21133.2
Wtendo	27741.4
Wtendo	21893.4
Wtendo	31383.4
Wtendo	21963.1
Wtendo	21965.8
Wtendo	27222.1
Wtendo	22214.9
Wtendo	17899.4
Wtendo	17917.7
Wtendo	16318.6
Wtendo	16533.7
Wtendo	20729.1
Wtendo	31402.3
Wtendo	28077.9
Wtendo	19490
Wtendo	41069.4
Wtendo	21771.7
Wtendo	17624.1
Wtendo	28695.2
Wtendo	26558.6
Wtendo	14888.3
Wtendo	15822.2
Wtendo	27118.4
Wtendo	12741.1
Wtendo	26999.5
Wtendo	16453.2
Wtendo	43306.7
Wtendo	18895.3
Wtendo	21661.9
Wtendo	18787.8
Wtendo	18538.9
Wtendo	19546.2
Wtendo	21404.6
Wtendo	26406.6
Wtendo	35133.9
Wtendo	37875.8
Wtendo	42997.2
Wtendo	30537.9
Wtendo	27255.9
Wtendo	44794.7
Wtendo	25158.8
Wtendo	34380.6
Wtendo	18812.7
Wtendo	17746.8
Wtendo	12375.7
Wtendo	17752
Wtendo	20592.3
Wtendo	55374.4
Wtendo	28458.7
Wtendo	17957.2
Wtendo	18869.9
Wtendo	16977.8
Wtendo	63380.8
Wtendo	20306.6
Wtendo	55795.2
Wtendo	21749.4
Wtendo	39896.6
Wtendo	24505.9
Wtendo	18593.5
Wtendo	28189.6
Wtendo	22019.9
Wtendo	14583.8
Wtendo	33910.5
Wtendo	16296.8
Wtendo	17586.5
Wtendo	16388.8
Wtendo	30042.6
Wtendo	19982.9
Wtendo	16184.2
Wtendo	22760
Wtendo	15717
Wtendo	29465
Wtendo	34058.6
Wtendo	45022.6
Wtendo	17052.5
Wtendo	19895.1
Wtendo	20116.2
Wtendo	14086.5
Wtendo	20017.8
Wtendo	19321.6
Wtendo	17944.9
Wtendo	20706.3
Wtendo	15970.1
Wtendo	20595.2
Wtendo	17120.7
Wtendo	18397
Wtendo	26800.8
Wtendo	17521.7
Wtendo	20451.8
Wtendo	26763.3
Wtendo	32052.6
Wtendo	53783.2
Wtendo	12135.7
Wtendo	48474.7
Wtendo	32855.7
Wtendo	27715.6
Wtendo	18404
Wtendo	17431.9
Wtendo	23208.1
Wtendo	29058.7
Wtendo	29424.3
Wtendo	18105.4
Wtendo	21012.1
Wtendo	19495.2
Wtendo	21071.1
Wtendo	12926.6
Wtendo	17857.6
Wtendo	25356.2
Wtendo	20297.6
Wtendo	31642.4
Wtendo	34058
Wtendo	33070.6
Wtendo	16618.5
Wtendo	15491
Wtendo	14498.2
Wtendo	23180.8
Wtendo	9819.66
Wtendo	56007.8
Wtendo	22999.4
Wtendo	14615.1
Wtendo	12422.5
Wtendo	24078.9
Wtendo	18042.2
Wtendo	21273.5
Wtendo	35583.6
Wtendo	23952.9
Wtendo	14345.8
Wtendo	24404.4
Wtendo	21546.4
Wtendo	24718.7
Wtendo	44150.1
Wtendo	27477.9
Wtendo	16216.8
Wtendo	34272.9
Wtendo	18715.2
Wtendo	16247.4
Wtendo	18667.4
Wtendo	21182.8
Wtendo	15531.1
Wtendo	22734.5
Wtendo	20634.3
Wtendo	20047
Wtendo	28651.2
Wtendo	21822.8
Wtendo	44565.4
Wtendo	18879.7
Wtendo	14454.4
Wtendo	22075.7
Wtendo	26810.9
Wtendo	21460.9
Wtendo	36653.8
Wtendo	17480.8
Wtendo	25042.3
Wtendo	19905.6
Wtendo	22072.6
Wtendo	21272.5
Wtendo	16105.8
Wtendo	18128.5
Wtendo	13988.9
Wtendo	29457.5
Wtendo	28523.7
Wtendo	18982.9
Wtendo	21970.5
Wtendo	24410.2
Wtendo	20888.9
Wtendo	20808.2
Wtendo	22204.8
Wtendo	37297.6
Wtendo	22235.1
Wtendo	20243.5
Wtendo	16929.5
Wtendo	19257
Wtendo	30047.6
Wtendo	17259.7
Wtendo	19407.5
Wtendo	24238
Wtendo	16841.5
Wtendo	19245.3
Wtendo	27031.7
Wtendo	20436.6
Wtendo	24592.2
Wtendo	17304.7
Wtendo	19117.7
Wtendo	23338.7
Wtendo	34139.5
Wtendo	15066
Wtendo	31205.8
Wtendo	27095
Wtendo	15855
Wtendo	20154.6
Wtendo	21791.2
Wtendo	21795.5
Wtendo	31359.6
Wtendo	19443
Wtendo	21653.3
Wtendo	20915
Wtendo	16829.4
Wtendo	17113.4
Wtendo	34114.4
Wtendo	24466.3
Wtendo	22030.1
Wtendo	19184.7
Wtendo	28394.4
Wtendo	26702.1
Wtendo	20191
Wtendo	15726.8
Wtendo	17732.9
Wtendo	18953.6
Wtendo	22823.1
Wtendo	25616.9
Wtendo	20857.8
Wtendo	24078.1
Wtendo	19724.4
Wtendo	20857.2
Wtendo	18393
Wtendo	39082.4
Wtendo	16833.7
Wtendo	25056
Wtendo	14730
Wtendo	12280.3
Wtendo	14971.5
Wtendo	21585.5
Wtendo	38686.4
Wtendo	25504.6
Wtendo	15318.1
Wtendo	27227.6
Wtendo	20846.7
Wtendo	42719.2
Wtendo	16425.5
Wtendo	18419.2
Wtendo	15890.8
Wtendo	14326.5
Wtendo	16803.6
Wtendo	30994.8
Wtendo	31716.7
Wtendo	11434
Wtendo	22090.8
Wtendo	17154.7
Wtendo	17755.4
Wtendo	26832.7
Wtendo	17666.7
Wtendo	23041
Wtendo	17442.8
Wtendo	12688.9
Wtendo	22060.3
Wtendo	13930.6
Wtendo	19878.5
Wtendo	25766
Wtendo	21213.1
Wtendo	15563.9
Wtendo	19148.3
Wtendo	23426.1
Wtendo	17414.3
Wtendo	18334
Wtendo	17782.9
Wtendo	22920.6
Wtendo	14966.5
Wtendo	14864.1
Wtendo	16058.4
Wtendo	24842.5
Wtendo	16352.8
Wtendo	21627.3
Wtendo	14223.2
Wtendo	22690.9
Wtendo	16993.7
Wtendo	15552.6
Wtendo	26475.3
Wtendo	38729.1
Wtendo	20222.9
Wtendo	15542
Wtendo	14960.2
Wtendo	16811.8
Wtendo	24095.7
Wtendo	23756
Wtendo	17622.8
Wtendo	25085.8
Wtendo	23628.4
Wtendo	17324.9
Wtendo	21062.6
Wtendo	35744.3
Wtendo	23967.2
Wtendo	20366.9
Wtendo	13625.2
Wtendo	25679.6
Wtendo	16915.9
Wtendo	18707.6
Wtendo	21756.4
Wtendo	17594.7
Wtendo	22287.5
Wtendo	16256.8
Wtendo	18276
Wtendo	22305.5
Wtendo	35985.5
Wtendo	13761.3
Wtendo	23082.3
Wtendo	21815.9
Wtendo	23622.3
Wtendo	19658.1
Wtendo	23249.7
Wtendo	24319.5
Wtendo	24218.4
Wtendo	15618.9
Wtendo	21859.5
Wtendo	24649.3
Wtendo	24975.6
Wtendo	23641.3
Wtendo	16084.9
Wtendo	15221.9
Wtendo	20333.9
Wtendo	15411.6
Wtendo	22067.9
Wtendo	29943.3
Wtendo	22338.6
Wtendo	19567.2
Wtendo	16121
Wtendo	20104.6
Wtendo	24727.9
Wtendo	17888.2
Wtendo	18060.7
Wtendo	18440.7
Wtendo	19015.3
Wtendo	21414.1
Wtendo	23884.6
Wtendo	18711.7
Wtendo	30683.2
Wtendo	20648.1
Wtendo	13785.7
Wtendo	26948.5
Wtendo	29430.9
Wtendo	20960.1
Wtendo	22000.6
Wtendo	23415.6
Wtendo	29246.6
Wtendo	17753.9
Wtendo	25902.7
Wtendo	31847.3
Wtendo	22187
Wtendo	28229.2
Wtendo	26240.2
Wtendo	23223.4
Wtendo	17327.9
Wtendo	17169.8
Wtendo	18853.6
Wtendo	20507.6
Wtendo	16751.8
Wtendo	17187.6
Wtendo	22365.8
Wtendo	26899.9
Wtendo	16592.5
Wtendo	18647.4
Wtendo	25080.1
Wtendo	16233.1
Wtendo	18756.9
Wtendo	42676.8
Wtendo	38511.6
Wtendo	29045.3
Wtendo	28391.4
Wtendo	24136.7
Wtendo	32505.1
Wtendo	19336.6
Wtendo	29385
Wtendo	19717.3
Wtendo	21245.8
Wtendo	21939.9
Wtendo	17817.9
Wtendo	15401.7
Wtendo	13956.7
Wtendo	14888.7
Wtendo	17205
Wtendo	16334.9
Wtendo	13737
Wtendo	41136.7
Wtendo	9028.63
Wtendo	14077.5
Wtendo	21091.4
Wtendo	14828.1
Wtendo	14544.2
Wtendo	12668.5
Wtendo	12405
Wtendo	12598.9
Wtendo	21380.1
Wtendo	32679
Wtendo	61615.7
Wtendo	25573.7
Wtendo	14394.5
Wtendo	19240.4
Wtendo	28929.6
Wtendo	38473.1
Wtendo	12450.3
Wtendo	28932.2
Wtendo	24883.7
Wtendo	21346.6
Wtendo	46481.4
Wtendo	18270.1
Wtendo	15895.3
Wtendo	14525.7
Wtendo	36779.5
Wtendo	15912.5
Wtendo	16498.6
Wtendo	16182.1
Wtendo	77231.3
Wtendo	38700.9
Wtendo	12495.6
Wtendo	22284.6
Wtendo	16498.6
Wtendo	20466.6
Wtendo	17045.1
Wtendo	12087.9
Wtendo	13018.7
Wtendo	17661
Wtendo	9511.24
Wtendo	20995
Wtendo	23078.7
Wtendo	47351.9
Wtendo	17780.4
Wtendo	18087.3
Wtendo	28310.9
Wtendo	22966.9
Wtendo	12493.5
Wtendo	14954.1
Wtendo	16020.3
Wtendo	16353.2
Wtendo	27105.9
Wtendo	18425
Wtendo	25210.5
Wtendo	33118.5
Wtendo	18050.6
Wtendo	20428.5
Wtendo	14196.3
Wtendo	14650.5
Wtendo	19494.2
Wtendo	22817.3
Wtendo	11778.8
Wtendo	29179.9
Wtendo	21969.3
Wtendo	16845.8
Wtendo	29993.6
Wtendo	16550
Wtendo	26409
Wtendo	18237.6
Wtendo	15027.1
Wtendo	32537.9
Wtendo	21633.7
Wtendo	24192.4
Wtendo	18198.9
Wtendo	34277.9
Wtendo	15523.2
Wtendo	15441.4
Wtendo	15424
Wtendo	31204.8
Wtendo	37406.8
Wtendo	32256.9
Wtendo	34309.8
Wtendo	21615.9
Wtendo	23391.7
Wtendo	21147.9
Wtendo	14089.1
Wtendo	15771.2
Wtendo	12350.6
Wtendo	17379.7
Wtendo	26445.7
Wtendo	21866.6
Wtendo	26635.8
Wtendo	13836
Wtendo	19434
Wtendo	25157.9
[truncated: 8,361 more rows]

## Sheet: Fig.4D-E
strain	intensity
NMDspcv1	19510.7
NMDspcv1	16778.1
NMDspcv1	21524.1
NMDspcv1	23555.8
NMDspcv1	18923.5
NMDspcv1	19756.8
NMDspcv1	23125.1
NMDspcv1	20819.3
NMDspcv1	18327.3
NMDspcv1	19404.5
NMDspcv1	21394.5
NMDspcv1	22142.5
NMDspcv1	19931.4
NMDspcv1	19641.2
NMDspcv1	15970.4
NMDspcv1	18236.7
NMDspcv1MCP	15481.4
NMDspcv1MCP	18157.2
NMDspcv1MCP	18191.3
NMDspcv1MCP	17285.7
NMDspcv1MCP	17772.2
NMDspcv1MCP	18372.3
NMDspcv1MCP	17233.4
NMDspcv1MCP	18120.6
NMDspcv1MCP	18667.9
NMDspcv1MCP	20622.1
NMDspcv1MCP	17313.2
NMDspcv1MCP	16783.2
NMDspcv1MCP	18878.3
NMDspcv1MCP	20259.7
NMDspcv1MCP	22095.9
NMDspcv1MCP	22634
NMDdlgv2	2681.59
NMDdlgv2	2999.22
NMDdlgv2	3550.5
NMDdlgv2	4336.53
NMDdlgv2	3918.85
NMDdlgv2	3809.05
NMDdlgv2	3092.73
NMDdlgv2	4116.5
NMDdlgv2	3394.49
NMDdlgv2	4271.52
NMDdlgv2	3945.39
NMDdlgv2	3801.91
NMDdlgv2	3832.11
NMDdlgv2	3492.69
NMDdlgv2	3711.37
NMDdlgv2	4714.82
NMDdlgv2	4773.52
NMDdlgv2	4528.09
NMDdlgv2	3903.53
NMDdlgv2	2544.34
NMDdlgv2	4423.7
NMDdlgv2	4233.16
NMDdlgv2MCP	4517.67
NMDdlgv2MCP	3146
NMDdlgv2MCP	3232.26
NMDdlgv2MCP	3284.24
NMDdlgv2MCP	3764.17
NMDdlgv2MCP	3486.92
NMDdlgv2MCP	3286.6
NMDdlgv2MCP	3537.18
NMDdlgv2MCP	3368.99
NMDdlgv2MCP	3570.81
NMDdlgv2MCP	3966.42
NMDdlgv2MCP	3420.26
NMDdlgv2MCP	3971.58
NMDdlgv2MCP	5006.92
NMDdlgv2MCP	3593.95
NMDdlgv2MCP	5039.08
NMDdlgv2MCP	4267.79
NMDdlgv2MCP	4160.71
NMDdlgv2MCP	3036.23
NMDdlgv2MCP	1993.36
NMDdlgv2MCP	2708.85
NMDdlgv2MCP	4176.45
NMDdlgv2MCP	3080.43
NMDdlgv2MCP	3958.75
NMDdlgv2MCP	3883.24
NMDdlgv2MCP	3491.39

## Sheet: Fig.S1
Strain dlg-1 in wt	L1	L2	L3	L4	YA	TOT
endo	0	0	38	168	36	242
MS2v1	9	52	32	11	0	104
MS2v2	0	20	126	128	11	285
Strain dlg-1 in NMD(0)	L1	L2	L3	L4	YA	TOT
endo	0	0	31	99	3	133
MS2v1	0	1	29	148	45	223
MS2v2	0	0	32	105	4	141
Strain spc-1 in wt	L1	L2	L3	L4	YA	TOT
endo	2	31	115	126	53	327
MS2v1	91	206	35	4	0	336
Strain spc-1 in NMD(0)	L1	L2	L3	L4	YA	TOT
endo	0	0	37	184	61	282
MS2v1	3	12	52	140	2	209

## Sheet: Fig.S2
Strain_spc-1	TOT_RNA_count			Strain_dlg-1	LOC_RNA_count	TOT_RNA_count
endo	24			endo	84	192
endo	25			endo	81	140
endo	16			endo	72	147
endo	26			endo	81	75
endo	27			endo	71	101
endo	24			endo	68	100
endo	21			endo	53	139
endo	35			endo	72	154
endo	20			endo	80	157
endo	33			endo	92	132
endo	33			endo	80	136
endo	32			endo	81	97
endo	42			endo	78	122
endo	31			endo	85	100
endo	35			endo	87	104
MS2v1	26			MS2v1	39	55
MS2v1	20			MS2v1	41	70
MS2v1	15			MS2v1	62	135
MS2v1	9			MS2v1	43	46
MS2v1	18			MS2v1	32	41
MS2v1	19			MS2v1	35	125
MS2v1	18			MS2v1	38	48
MS2v1	23			MS2v1	57	58
MS2v1	23			MS2v1	35	135
MS2v1	20			MS2v1	45	75
MS2v1	31			MS2v1	21	50
MS2v1	14			MS2v1	36	88
MS2v1	18			MS2v1	45	77
MS2v1	21			MS2v1	53	77
MS2v1	18			MS2v1	42	63
MS2v2	33			MS2v2	27	83
MS2v2	20			MS2v2	49	98
MS2v2	19			MS2v2	40	40
MS2v2	30			MS2v2	37	58
MS2v2	36			MS2v2	41	36
MS2v2	31			MS2v2	58	117
MS2v2	22			MS2v2	51	198
MS2v2	25			MS2v2	34	156
MS2v2	21			MS2v2	59	113
MS2v2	25			MS2v2	52	69
MS2v2	43			MS2v2	47	206
MS2v2	33			MS2v2	50	199
MS2v2	37			MS2v2	41	131
MS2v2	35			MS2v2	47	234
MS2v2	31			MS2v2	38	106

## Sheet: Fig.S3
strain	intensity
v1	914.345
v1	984.015
v1	1103.39
v1	1306.17
v1	1426.77
v1	1472.6
v1	1225.16
v1	1076.69
v1	1161.08
v1	1067.81
v1	1010.71
v1	1356.51
v1	1194.54
v1	1309.97
v1	1333
v1	1488.16
v1	1607.21
v1	1637
v1	1698.41
v1	686.901
v1	1017.15
v1	1092.07
v1	1379.46
v1	1138.54
v1	1292.43
v1MCP	2574.26
v1MCP	2585.18
v1MCP	1937.62
v1MCP	1428.78
v1MCP	1101.91
v1MCP	1112.81
v1MCP	1007.04
v1MCP	1039.81
v1MCP	991.142
v1MCP	1339.72
v1MCP	1122.56
v1MCP	1338.43
v1MCP	1065.33
v1MCP	1575.33
v1MCP	1152.76
v1MCP	1844.04
v1MCP	2346.91
v1MCP	1792.26
v1MCP	2080.93
NMDv1	2612.25
NMDv1	3029.59
NMDv1	3589.92
NMDv1	3384.51
NMDv1	2030.29
NMDv1	2785.28
NMDv1	2673.38
NMDv1	2526.62
NMDv1	2471.92
NMDv1	2935.62
NMDv1	2614.94
NMDv1	2350.03
NMDv1	2043.53
NMDv1	2651.23
NMDv1	2982.84
NMDv1	2444.56
NMDv1	2485.75
NMDv1	2484.67
NMDv1	2584.76
NMDv1	2634.17
NMDv1	2572.63
NMDv1	2369.43
NMDv1	2494.22
NMDv1	2811.45
NMDv1MCP	2257.64
NMDv1MCP	2346.37
NMDv1MCP	2227.28
NMDv1MCP	2625.11
NMDv1MCP	1662.83
NMDv1MCP	2118.52
NMDv1MCP	2363.82
NMDv1MCP	2243.93
NMDv1MCP	2272.08
NMDv1MCP	2486.89
NMDv1MCP	1794.27
NMDv1MCP	2822.8
NMDv1MCP	2570.79
NMDv1MCP	2863.22
NMDv1MCP	3665.58
NMDv1MCP	2316.77
NMDv1MCP	2451.75
NMDv1MCP	2144.88
NMDv1MCP	2230.28
NMDv1MCP	2597.46
NMDv1MCP	2254.87
NMDv1MCP	3201.27
v2	2358.18
v2	1793.76
v2	2525.86
v2	2239.3
v2	2177.76
v2	1779.96
v2	1986.37
v2	1713.09
v2	1776.59
v2	2036.26
v2	1871.48
v2	2336.97
v2	1592.13
v2	1192.5
v2	2310.69
v2	2112.16
v2	2866.25
v2	1965.09
v2	2154.21
v2	2993.61
v2	1985.01
v2MCP	2190.8
v2MCP	1604.17
v2MCP	2112.74
v2MCP	1551.37
v2MCP	1551.37
v2MCP	1887.3
v2MCP	1870.44
v2MCP	2322.16
v2MCP	1537.44
v2MCP	2175.74
v2MCP	2574.74
v2MCP	2095
v2MCP	2503.45
v2MCP	2279.52
v2MCP	3218.13
v2MCP	2862.87
v2MCP	2583.6
v2MCP	2392.77
v2MCP	1518.32
v2MCP	1569.37
v2MCP	2147.12
v2MCP	3079.44
v2MCP	2592.71
v2MCP	2106.91
v2MCP	1692.62
v2MCP	2054.45
